# Supplementary material for: Rheumatoid arthritis-relevant DNA methylation changes identified in ACPA-positive asymptomatic individuals using methylome capture sequencing
Source: Clin Epigenetics. 2019 Jul 31;11:110. doi: 10.1186/s13148-019-0699-9 (PMC6668183; doi:10.1186/s13148-019-0699-9)
Supplement: Supplementary file 5 — Table S1. Results of DMCs from ACPA Positive vs. Negative comparison after blood composition adjustment. (XLSX 408T1 kb) [file 13148_2019_699_MOESM5_ESM.xlsx]

## Sheet: Table S1
Table S1. Results of DMCs from ACPA Positive vs. Negative comparison after blood composition adjustment.
chr	start	end	pvalue_PosvsNeg	beta_PosvsNeg	meth.ACPApos	meth.ACPAneg	qvalue_PosvsNeg
1	1012727	1012728	2.5e-10	-2.2953	10.836	46.435	3.13e-06
1	1610530	1610531	1.46e-06	-0.4597	58.327	67.117	0.00444
1	1913261	1913262	1.11e-11	-0.7626	59.812	74.663	2.12e-07
1	2688293	2688294	6.63e-08	0.1762	32.756	28.402	0.000373
1	2689178	2689179	2.84e-06	-0.1683	36.54	40.087	0.00755
1	2886499	2886500	5.37e-07	-0.6706	6.633	10.082	0.00199
1	2886503	2886504	4.05e-08	-0.7175	6.655	11.11	0.000248
1	2886511	2886512	4.57e-07	-0.5692	9.505	14.064	0.00176
1	3098129	3098130	4.09e-06	0.6896	26.687	22.32	0.00995
1	3748901	3748902	8.5e-08	0.4202	88.662	84.085	0.000456
1	5891926	5891927	1.39e-06	-0.3444	22.701	28.53	0.00427
1	7596398	7596399	9.78e-09	1.5094	8.312	2.337	7.42e-05
1	7596432	7596433	2.7e-07	1.0479	8.884	3.391	0.00116
1	7599083	7599084	8.45e-07	-0.3809	31.442	36.988	0.00285
1	9887898	9887899	6.33e-07	0.3674	66.45	58.534	0.00227
1	11040442	11040443	5.63e-08	0.4867	28.851	20.932	0.000325
1	16115507	16115508	1.47e-07	0.3295	53.413	46.312	0.000716
1	16835813	16835814	3.56e-11	-0.3444	72.941	78.016	5.88e-07
1	16862290	16862291	1.89e-06	0.1528	45.432	41.289	0.00544
1	16862295	16862296	1.27e-11	0.2333	43.741	38.416	2.39e-07
1	16862437	16862438	4e-08	0.1648	67.967	64.16	0.000246
1	16932809	16932810	2.29e-12	-0.3398	67.092	73.482	5.34e-08
1	16943862	16943863	3.93e-06	0.2703	88.767	86.493	0.00965
1	16950888	16950889	2.84e-08	-0.3652	79.222	84.285	0.000184
1	17003368	17003369	9.99e-07	-0.4501	10.852	16.196	0.00326
1	17003622	17003623	3.87e-06	-0.513	15.125	20.366	0.00958
1	17020191	17020192	3.09e-08	-0.2819	9.541	11.439	0.000197
1	17020230	17020231	3.25e-07	-0.4052	3.44	4.532	0.00135
1	17020286	17020287	2.83e-06	-0.3072	5.624	6.643	0.00754
1	17020451	17020452	1.77e-06	-0.3666	6.204	7.425	0.00518
1	17020522	17020523	2.46e-06	-0.4918	5.212	7.296	0.0067
1	17053376	17053377	3.03e-13	0.4089	23.357	18.214	8.67e-09
1	17087581	17087582	3.32e-06	0.2474	68.483	64.65	0.00854
1	19029738	19029739	5.34e-07	0.3106	48.908	41.05	0.00198
1	19274925	19274926	8.63e-08	0.3462	47.784	38.546	0.000462
1	21757334	21757335	2.87e-06	0.8359	38.766	19.657	0.00762
1	21864168	21864169	2.11e-06	0.4118	75.913	67.692	0.00594
1	25240703	25240704	2.16e-06	0.5412	91.125	85.64	0.00605
1	30792237	30792238	2.21e-07	0.4698	63.785	53.796	0.000992
1	39975142	39975143	1.06e-06	-0.3217	41.54	47.837	0.00342
1	39975158	39975159	3.44e-06	-0.3291	29.567	34.614	0.00879
1	39975293	39975294	1.95e-06	-0.4882	15.316	21.394	0.00557
1	39991781	39991782	2.86e-09	0.4076	46.664	39.071	2.51e-05
1	39991805	39991806	4.52e-09	0.4129	47.189	37.547	3.76e-05
1	42248808	42248809	4.32e-07	0.3715	61.548	51.891	0.00168
1	42248900	42248901	2.31e-06	0.3496	42.586	34.248	0.00637
1	42249060	42249061	1.59e-07	0.6142	36.3	25.394	0.000763
1	45452605	45452606	3.36e-07	-0.5713	19.602	29.596	0.00138
1	49162882	49162883	2.43e-06	-0.732	6.212	12.118	0.00666
1	70036207	70036208	1.42e-06	0.4572	31.873	23.678	0.00433
1	75592686	75592687	3.04e-07	0.3945	37.885	30.316	0.00129
1	75592751	75592752	4.91e-08	0.5396	21.679	14.066	0.000291
1	76189770	76189771	2.47e-06	-0.466	17.749	23.487	0.00673
1	82627702	82627703	3.35e-07	-0.7155	10.563	13.63	0.00138
1	92589548	92589549	3.46e-09	0.8788	33.164	19.751	2.97e-05
1	92589552	92589553	3.06e-08	0.7855	38.171	26.645	0.000196
1	101003807	101003808	1.66e-08	-0.4383	42.697	50.51	0.000117
1	107678246	107678247	9.08e-07	-1.407	0.972	4.177	0.00302
1	111740368	111740369	2.14e-07	0.6308	19.478	11.413	0.000968
1	113741705	113741706	1.47e-09	-0.6219	89.204	93.447	1.42e-05
1	120217696	120217697	4.07e-06	0.6343	54.357	35.59	0.00991
1	142891040	142891041	3.9e-06	-0.2525	49.648	54.736	0.00963
1	143270415	143270416	7.72e-08	0.1757	61.175	58.49	0.000423
1	145382439	145382440	5.73e-12	-0.5586	3.238	4.711	1.19e-07
1	146549546	146549547	2.2e-07	0.3365	40.631	31.957	0.000987
1	146549594	146549595	3.06e-06	0.2752	44.403	37.017	0.00802
1	146549716	146549717	3.4e-07	0.3116	38.443	32.38	0.0014
1	146549822	146549823	3.58e-06	0.314	36.839	30.513	0.00905
1	146550042	146550043	9.86e-07	0.3271	37.038	31.399	0.00322
1	146550207	146550208	2.12e-06	0.3166	40.135	34.445	0.00595
1	146550226	146550227	7.73e-07	0.3407	37.763	32.028	0.00266
1	146550362	146550363	7.53e-07	0.3205	39.103	32.021	0.0026
1	146550420	146550421	1.53e-06	0.2954	36.614	29.803	0.00462
1	146550433	146550434	2.46e-06	0.2803	38.984	31.512	0.0067
1	146550554	146550555	3.7e-06	0.2856	33.073	27.731	0.00927
1	146550560	146550561	1.37e-06	0.305	31.825	26.737	0.00422
1	146550563	146550564	6.62e-07	0.313	31.615	26.54	0.00235
1	146550614	146550615	4.07e-06	0.3124	31.431	26.055	0.00991
1	146555239	146555240	1.16e-07	0.4313	72.406	65.945	0.000593
1	146555624	146555625	1.34e-06	0.3446	37.636	32.922	0.00414
1	146578086	146578087	3.06e-12	-0.5534	62.678	73.339	6.76e-08
1	147801463	147801464	7.48e-07	0.3854	55.006	46.519	0.00259
1	147801500	147801501	1.67e-07	0.398	59.939	50.917	0.000793
1	148242563	148242564	3.59e-06	0.4139	15.615	11.981	0.00907
1	148854022	148854023	5.16e-08	0.1673	35.916	33.552	0.000302
1	148903088	148903089	2.24e-07	-0.3215	75.766	80.766	0.00101
1	149293964	149293965	3.1e-06	0.1714	40.734	36.18	0.0081
1	149293970	149293971	2.72e-07	0.1788	44.787	39.594	0.00117
1	149294057	149294058	1.46e-06	0.1902	52.273	47.171	0.00444
1	149670256	149670257	9.59e-07	-0.2809	51.27	57.457	0.00316
1	149670264	149670265	3.55e-06	-0.2641	59.476	64.309	0.00898
1	149670276	149670277	1.26e-11	-0.4075	68.649	75.142	2.38e-07
1	149670285	149670286	3.14e-08	-0.3234	68.425	73.164	0.0002
1	149670322	149670323	6.3e-08	-0.3095	70.198	75.839	0.000358
1	149670340	149670341	1.66e-06	-0.2891	75.35	79.553	0.00492
1	149670393	149670394	2.18e-10	-0.3776	72.563	78.934	2.81e-06
1	149670434	149670435	1.45e-06	-0.296	70.139	74.841	0.00441
1	149672981	149672982	3.22e-07	-0.2747	21.168	25.318	0.00134
1	149674041	149674042	1.7e-07	0.3418	30.922	26.698	0.000806
1	151694478	151694479	3.09e-08	0.5565	26.846	18.6	0.000197
1	152082826	152082827	1.24e-08	0.4615	9.812	6.423	9.03e-05
1	153606188	153606189	7.21e-07	0.4867	73.7	64.298	0.00253
1	154839860	154839861	5.28e-07	-0.3271	58.172	62.912	0.00196
1	154839909	154839910	9.43e-07	-0.3118	48.212	53.195	0.00312
1	155051055	155051056	9.12e-07	0.5919	65.237	52.469	0.00303
1	157240910	157240911	2.68e-10	-0.8249	37.339	49.907	3.3e-06
1	157248817	157248818	5.17e-10	0.7453	34.468	21.874	5.88e-06
1	157248820	157248821	5.03e-13	0.7944	41.592	26.638	1.38e-08
1	157248834	157248835	5.97e-11	0.6542	44.332	31.722	9.14e-07
1	157248852	157248853	2.61e-10	0.5798	49.419	37.322	3.23e-06
1	157248855	157248856	1.32e-12	0.6797	42.11	28.641	3.33e-08
1	157248860	157248861	5.58e-13	0.6624	45.612	32.285	1.51e-08
1	157248864	157248865	3.22e-10	0.5662	45.071	32.934	3.83e-06
1	157248896	157248897	1.12e-15	0.7177	44.495	30.389	4.96e-11
1	157248924	157248925	7.61e-15	0.7035	45.299	30.741	3.04e-10
1	157248936	157248937	2.41e-11	0.589	56.281	43.986	4.14e-07
1	157248942	157248943	9.84e-16	0.7308	51.436	35.921	4.46e-11
1	157248950	157248951	5.13e-11	0.6037	53.247	39.031	8e-07
1	157248954	157248955	3.71e-14	0.7285	46.186	30.287	1.32e-09
1	157248961	157248962	1.86e-16	0.8101	47.378	30.347	9.55e-12
1	157248997	157248998	9.66e-10	0.604	53.89	38.51	9.91e-06
1	157249022	157249023	2.28e-11	0.6949	39.974	27.961	3.93e-07
1	157249061	157249062	3.36e-08	0.5449	48.207	37.444	0.000212
1	157249097	157249098	1.21e-13	0.7235	57.766	43.907	3.92e-09
1	157249134	157249135	2.16e-11	0.6533	43.692	31.93	3.74e-07
1	157249155	157249156	7.05e-12	0.6259	49.14	37.534	1.43e-07
1	157249186	157249187	2.07e-08	0.5635	33.693	25.39	0.000142
1	157249217	157249218	3.84e-08	0.5091	41.029	30.867	0.000236
1	157249239	157249240	1.07e-06	0.4791	35.837	26.731	0.00345
1	157249270	157249271	1.26e-06	0.4491	57.074	47.145	0.00394
1	157249335	157249336	1.25e-08	0.5201	36.276	25.971	9.07e-05
1	159892489	159892490	2.6e-08	0.521	36.376	25.942	0.000172
1	161427037	161427038	3.34e-06	-0.4782	13.214	15.674	0.00859
1	161427054	161427055	5.95e-07	-0.4895	10.671	13.547	0.00215
1	161427067	161427068	6.11e-07	-0.4169	14.234	15.446	0.0022
1	161427099	161427100	4.28e-12	-0.8021	3.851	5.871	9.18e-08
1	161427101	161427102	4.28e-09	-0.649	4.437	6.034	3.57e-05
1	161427109	161427110	9.6e-08	-0.4166	10.153	12.202	0.000505
1	161427111	161427112	3.43e-10	-0.5125	8.499	10.867	4.06e-06
1	161427121	161427122	1.86e-13	-0.5051	12.931	16.368	5.81e-09
1	161427139	161427140	1.28e-10	-0.3997	17.642	19.749	1.78e-06
1	161427141	161427142	1.31e-08	-0.3226	23.682	25.375	9.45e-05
1	161427166	161427167	1.54e-07	-0.3006	24.473	22.655	0.000744
1	161427244	161427245	1.62e-11	-0.6004	11.945	14.995	2.95e-07
1	161427249	161427250	3.85e-06	-0.3825	16.273	15.8	0.00956
1	168025525	168025526	3.84e-06	0.389	63.244	54.95	0.00955
1	168025541	168025542	6.14e-07	0.4457	72.797	64.969	0.00221
1	168025549	168025550	7.66e-10	0.5256	66.992	55.769	8.24e-06
1	168025632	168025633	3.12e-07	0.5603	66.125	53.198	0.00131
1	168025636	168025637	2.04e-06	0.5232	60.165	48.153	0.00577
1	169630512	169630513	1.6e-06	0.6249	95.895	93.602	0.00478
1	200864887	200864888	3.16e-08	-0.5829	18.009	28.167	0.000201
1	200864899	200864900	5.94e-07	-0.4467	28.133	39.185	0.00215
1	200864963	200864964	3.38e-08	-0.4202	37.098	48.375	0.000212
1	201618359	201618360	3.02e-07	-0.4822	70.915	78.799	0.00128
1	201618392	201618393	2.28e-06	-0.4125	71.677	78.175	0.0063
1	201618495	201618496	3.89e-06	-0.3695	68.289	74.075	0.0096
1	203052023	203052024	1.07e-07	0.3292	56.444	48.746	0.000552
1	203052084	203052085	3.86e-06	0.363	79.037	73.565	0.00956
1	208619489	208619490	2.43e-06	-0.402	29.689	38.414	0.00666
1	226538337	226538338	1.5e-08	-0.4453	17.655	26.127	0.000107
1	226538364	226538365	1.26e-07	-0.4718	12.49	19.737	0.000632
1	229506497	229506498	9.25e-07	0.5343	25.896	17.521	0.00307
1	234367424	234367425	1.02e-06	-0.3866	48.536	56.731	0.00331
1	234367573	234367574	2.54e-07	-0.3997	52.715	60.156	0.00111
1	234450932	234450933	2.86e-06	0.4113	66.78	59.356	0.00759
1	234450998	234450999	4.45e-10	0.6862	73.212	65.08	5.14e-06
1	234451025	234451026	2.37e-09	0.6973	68.005	56.72	2.15e-05
1	234611383	234611384	2.19e-06	0.6656	84.521	74.648	0.0061
1	243264837	243264838	7.4e-07	-0.215	33.082	39.693	0.00257
1	243264842	243264843	4.3e-08	-0.2384	31.086	38.503	0.000261
1	246038367	246038368	2.52e-06	0.3861	59.18	50.631	0.00684
1	246591996	246591997	5.07e-07	0.2095	52.419	47.785	0.0019
1	246946747	246946748	1.43e-07	-0.3227	67.136	72.63	0.000702
1	247620740	247620741	9.51e-07	0.4701	15.401	10.132	0.00314
1	248100326	248100327	8.12e-07	-0.7382	3.66	6.081	0.00276
1	248100331	248100332	1.15e-06	-0.8698	2.47	4.373	0.00365
1	248100345	248100346	8.58e-08	-0.6747	5.48	7.245	0.00046
1	248100363	248100364	7.88e-12	-0.556	11.407	15.525	1.57e-07
1	248100371	248100372	1.4e-15	-0.6973	9.22	12.893	6.07e-11
1	248100386	248100387	1.99e-12	-0.6418	8.19	10.96	4.78e-08
1	248100398	248100399	7.41e-16	-0.685	9.174	12.763	3.43e-11
1	248100405	248100406	1.9e-16	-0.7498	7.619	11.412	9.55e-12
1	248100407	248100408	5.16e-15	-0.7342	7.14	10.901	2.1e-10
1	248100422	248100423	5.71e-12	-0.794	4.579	7.191	1.19e-07
1	248100427	248100428	8.94e-12	-0.7402	5.154	7.863	1.76e-07
1	248100459	248100460	4.16e-19	-0.883	7.011	11.498	3.01e-14
1	248100465	248100466	1.88e-19	-0.9933	5.818	10.452	1.4e-14
1	248100472	248100473	3.18e-13	-1.0814	3.192	6.203	9.05e-09
1	248100482	248100483	1.44e-12	-0.8722	5.192	8.847	3.6e-08
1	248100494	248100495	1.53e-13	-0.8389	6.75	11.244	4.85e-09
1	248100501	248100502	4.34e-12	-0.8831	5.934	9.659	9.27e-08
1	248100503	248100504	7.24e-11	-0.8868	4.998	8.62	1.07e-06
1	248100511	248100512	6.34e-10	-0.7888	6.223	9.824	6.99e-06
1	248100521	248100522	1.65e-11	-0.8883	5.833	10.303	3e-07
1	248100523	248100524	1.32e-09	-0.8224	5.626	9.192	1.3e-05
1	248100526	248100527	1.44e-09	-0.7909	6.213	10.036	1.39e-05
1	248100545	248100546	1.45e-10	-0.906	5.801	9.436	1.98e-06
1	248100553	248100554	9.42e-11	-0.9265	5.858	9.64	1.34e-06
1	248100576	248100577	8.91e-07	-0.7619	5.379	8.023	0.00298
1	248100578	248100579	7.93e-08	-0.8507	5.108	8.217	0.000433
1	248100582	248100583	1.29e-08	-0.7726	6.956	10.699	9.37e-05
1	248100585	248100586	1.7e-09	-0.9313	5.328	8.923	1.61e-05
1	248100591	248100592	1.19e-07	-0.8206	5.414	8.169	0.000601
1	248100600	248100601	2.73e-08	-0.7783	6.984	10.077	0.000179
1	248100614	248100615	3.3e-07	-0.7317	8.123	10.726	0.00136
1	248100653	248100654	2.61e-07	-0.708	8.348	12.258	0.00113
1	248100671	248100672	1.47e-07	-0.7518	8.365	12.703	0.000717
1	248100683	248100684	6.36e-08	-0.8407	7.311	11.69	0.000361
1	248100695	248100696	5.84e-09	-0.9161	7.733	12.943	4.71e-05
1	248100831	248100832	3.22e-07	-0.847	10.181	14.853	0.00134
2	293677	293678	1.68e-07	0.5217	90.366	86.934	0.0008
2	293773	293774	1.44e-10	0.459	73.139	63.659	1.98e-06
2	293862	293863	1.75e-12	0.463	81.706	76.07	4.27e-08
2	293869	293870	1.09e-07	0.4567	87.683	83.72	0.000563
2	863966	863967	4.28e-07	0.5581	90.309	86.102	0.00167
2	864070	864071	2.36e-07	0.4013	63.906	63.838	0.00105
2	864371	864372	3.75e-06	0.6251	84.303	79.18	0.00936
2	865020	865021	2.58e-10	0.5165	63.762	59.017	3.21e-06
2	1129691	1129692	2.52e-07	-1.3332	1.111	3.893	0.00111
2	2660352	2660353	8.04e-09	0.5012	30.613	23.114	6.22e-05
2	3827466	3827467	3.06e-07	-0.4247	54.659	63.477	0.00129
2	10684425	10684426	1.03e-12	0.5229	43.417	34.635	2.65e-08
2	11020770	11020771	1.73e-06	0.7079	90.218	85.541	0.00508
2	12317857	12317858	1.53e-07	0.6027	20.361	12.987	0.000741
2	20441822	20441823	2.68e-07	0.3548	53.417	44.446	0.00116
2	43826133	43826134	9.81e-07	-0.6209	84.497	90.897	0.00322
2	46567260	46567261	2.18e-06	0.3769	64.199	59.329	0.00609
2	47197648	47197649	3.55e-06	0.3198	83.754	80.038	0.00898
2	71299500	71299501	1.33e-06	-0.5287	12.695	18.523	0.00411
2	90413964	90413965	4.01e-06	-0.1935	11.537	14.085	0.00979
2	91777967	91777968	1.82e-07	-0.2391	8.966	10.65	0.000848
2	91815031	91815032	8.02e-08	0.2303	28.587	25.413	0.000437
2	91815056	91815057	1.22e-08	0.2382	31.821	28.124	8.96e-05
2	91850066	91850067	3.83e-07	-0.4286	32.69	39.821	0.00154
2	91850069	91850070	6.55e-07	-0.4218	33.42	40.108	0.00233
2	91932888	91932889	3.12e-07	-0.6609	51.129	65.421	0.00131
2	91932928	91932929	1.25e-09	-0.7449	48.445	67.597	1.24e-05
2	95537656	95537657	3.37e-06	-0.4758	60.517	71.229	0.00864
2	95539948	95539949	1.12e-06	-0.4972	13.445	19.749	0.00359
2	100902125	100902126	8.06e-09	0.6804	76.037	63.232	6.22e-05
2	100902129	100902130	2.36e-07	0.6242	77.203	66.88	0.00105
2	113993601	113993602	2.88e-06	-0.2617	47.224	55.214	0.00763
2	113993629	113993630	8.27e-08	-0.2943	49.993	57.871	0.000448
2	113993635	113993636	3.92e-10	-0.3446	49.67	58.127	4.6e-06
2	113993637	113993638	1.37e-10	-0.3533	50.382	58.298	1.89e-06
2	113993645	113993646	8.91e-11	-0.3536	49.526	57.689	1.28e-06
2	113993657	113993658	3.36e-07	-0.2797	53.26	59.698	0.00138
2	113993664	113993665	2.33e-07	-0.286	52.645	59.997	0.00104
2	113993674	113993675	1.91e-07	-0.2973	52.998	59.343	0.000881
2	113993680	113993681	7.4e-08	-0.3154	51.991	58.889	0.000409
2	113993682	113993683	2.18e-09	-0.3522	50.556	58.516	2e-05
2	113993690	113993691	2.36e-09	-0.3615	47.762	56.71	2.14e-05
2	113993707	113993708	8.15e-09	-0.3642	49.2	57.689	6.29e-05
2	113993718	113993719	2.9e-11	-0.4301	51.938	61.654	4.87e-07
2	113993724	113993725	2.89e-07	-0.3399	52.222	60.718	0.00123
2	113993726	113993727	5.95e-09	-0.3868	49.567	59.395	4.78e-05
2	113993751	113993752	1.43e-08	-0.3965	51.238	60.506	0.000103
2	113993770	113993771	2.32e-08	-0.4012	53.966	63.456	0.000156
2	113993813	113993814	7.58e-07	-0.347	60.266	68.889	0.00262
2	113993859	113993860	2.45e-06	-0.3243	67.757	73.542	0.00669
2	113993911	113993912	7.08e-08	-0.3836	67.951	75.334	0.000395
2	113993928	113993929	2.56e-06	-0.3523	71.988	78.223	0.00692
2	113994624	113994625	2e-07	-0.3428	65.036	71.286	0.000914
2	118617779	118617780	4.01e-06	0.4945	38.764	27.655	0.00979
2	120048527	120048528	2.82e-06	-0.3601	51.067	61.351	0.00751
2	121578543	121578544	1.89e-06	0.3655	54.114	46.62	0.00544
2	128453773	128453774	4.96e-08	0.3814	58.839	50.873	0.000293
2	128453798	128453799	1.69e-07	0.3523	47.09	37.66	0.000802
2	130794741	130794742	1.26e-06	0.3569	50.41	46.392	0.00393
2	130795383	130795384	1.31e-06	0.3153	45.628	40.327	0.00406
2	132559929	132559930	3.92e-06	-0.8165	4.278	10.197	0.00964
2	132559989	132559990	2.93e-06	-0.6234	8.248	16.358	0.00774
2	132560014	132560015	1.08e-06	-0.6295	8.707	17.383	0.00348
2	132560109	132560110	1.46e-07	-0.7566	5.03	11.87	0.000713
2	132560121	132560122	2.24e-06	-0.8716	2.716	6.829	0.00622
2	132560172	132560173	2.96e-10	-0.6729	6.784	14.024	3.58e-06
2	132560175	132560176	4.02e-10	-0.7334	5.093	11.624	4.69e-06
2	132560191	132560192	8.19e-09	-0.5816	7.07	13.924	6.31e-05
2	132560197	132560198	1.72e-07	-0.5063	7.819	14.491	0.000811
2	132560203	132560204	1.2e-08	-0.5146	8.938	16.336	8.87e-05
2	132560211	132560212	1.2e-08	-0.5305	7.911	15.221	8.84e-05
2	132587647	132587648	1.1e-07	-0.3107	29.862	35.15	0.000565
2	132587900	132587901	3.82e-06	-0.3457	59.295	65.34	0.0095
2	159943566	159943567	4.48e-07	0.4675	56.785	41.751	0.00174
2	180275859	180275860	1.58e-06	-0.5909	9.863	14.968	0.00474
2	180275861	180275862	3.95e-07	-0.5592	13.21	18.883	0.00158
2	208977121	208977122	2.35e-08	0.3681	65.681	59.386	0.000158
2	208977130	208977131	6.35e-08	0.3508	61.336	54.771	0.00036
2	208977132	208977133	2.94e-08	0.3663	65.178	58.76	0.000189
2	208977137	208977138	2.65e-13	0.4675	50.746	41.634	7.92e-09
2	208977147	208977148	6.24e-10	0.3999	57.906	50.859	6.91e-06
2	208977178	208977179	3.38e-07	0.3454	61.088	55.112	0.00139
2	208977190	208977191	3.4e-06	0.3278	64.276	58.704	0.0087
2	208977213	208977214	2.82e-06	0.3435	55.871	50.699	0.00751
2	208977220	208977221	1.18e-07	0.3974	59.275	51.197	0.000599
2	208977256	208977257	9.64e-07	0.4535	70.39	61.738	0.00317
2	208977290	208977291	9.81e-07	0.5062	58.4	48.836	0.00322
2	208977297	208977298	4.68e-08	0.606	67.463	58.22	0.00028
2	208977365	208977366	1.56e-07	0.8035	68.06	53.361	0.000753
2	219746921	219746922	3.85e-06	0.4232	65.091	55.735	0.00956
2	224414057	224414058	3.32e-06	0.457	91.325	87.664	0.00855
2	235830346	235830347	2.03e-06	0.4702	50.719	41.215	0.00575
2	238380309	238380310	2.68e-11	-0.5753	15.788	23.295	4.53e-07
2	238380322	238380323	7.6e-12	-0.6323	13.332	21.188	1.52e-07
2	238380390	238380391	2.18e-07	-0.5147	14.156	20.487	0.00098
2	239018512	239018513	1.34e-10	-0.5261	83.926	87.994	1.86e-06
2	240878381	240878382	1.8e-06	-0.365	42.022	48.234	0.00523
2	241562776	241562777	1.94e-06	0.3806	10.874	7.017	0.00557
2	241621868	241621869	2.18e-07	-0.3462	59.969	69.837	0.00098
2	242529451	242529452	7.25e-08	0.2338	43.278	40.29	0.000403
3	8685879	8685880	1.22e-08	-0.5579	28.259	34.667	8.96e-05
3	8686222	8686223	3.6e-06	-0.5138	22.462	26.535	0.00908
3	12828947	12828948	2.83e-09	-0.6471	41.262	55.668	2.5e-05
3	12828950	12828951	6.46e-12	-0.743	36.377	52.218	1.33e-07
3	12829019	12829020	1.84e-08	-0.4751	22.47	31.244	0.000128
3	12829091	12829092	5.81e-07	-0.3592	32.3	39.212	0.00212
3	12829184	12829185	2.76e-07	-0.4243	41.679	50.539	0.00119
3	19930780	19930781	3.85e-09	0.675	75.091	59.914	3.25e-05
3	49902775	49902776	6.71e-07	0.3787	53.27	44.361	0.00238
3	75445284	75445285	2.91e-07	-0.3209	48.068	55.088	0.00124
3	75470964	75470965	3.14e-09	0.7021	92.253	86.068	2.73e-05
3	100131887	100131888	3.37e-06	-0.4202	69.98	78.212	0.00864
3	124867852	124867853	3.67e-12	0.7532	26.382	15.586	7.99e-08
3	124867863	124867864	5.27e-16	0.8081	32.597	19.812	2.52e-11
3	124867871	124867872	2.97e-15	0.8195	29.325	17.808	1.24e-10
3	124867899	124867900	6.93e-12	0.6199	38.428	27.371	1.41e-07
3	124867903	124867904	5.83e-09	0.5261	36.255	26.675	4.71e-05
3	124867967	124867968	5.01e-13	0.6414	32.257	23.38	1.38e-08
3	124867972	124867973	9.14e-12	0.5555	42.553	32.29	1.78e-07
3	124867988	124867989	3.42e-11	0.5818	32.441	23.257	5.67e-07
3	124868045	124868046	3.77e-07	0.5047	28.823	21.213	0.00152
3	125485024	125485025	2.83e-06	0.3227	54.234	45.495	0.00754
3	125488000	125488001	3.55e-08	0.4767	31.464	21.789	0.000221
3	125709875	125709876	7.25e-07	0.4266	36.782	31.045	0.00253
3	125710027	125710028	4.24e-07	0.4819	29.864	24.655	0.00166
3	129898358	129898359	1.36e-06	-0.5443	1.795	2.382	0.00418
3	151178793	151178794	2.07e-06	0.5526	22.682	14.111	0.00585
3	151178866	151178867	1.33e-06	0.6581	23.041	14.056	0.00413
3	151178879	151178880	6.73e-08	0.7748	19.578	12.267	0.000378
3	151178898	151178899	3.01e-07	0.6431	23.773	16.589	0.00127
3	151178900	151178901	1.7e-06	0.5841	24.123	17.448	0.00501
3	151178904	151178905	8.24e-08	0.664	24.109	16.872	0.000447
3	151178932	151178933	1.96e-07	0.6639	20.435	13.146	0.0009
3	151178939	151178940	3.4e-08	0.609	28.451	19.003	0.000214
3	151178959	151178960	1.49e-10	0.6231	37.062	25.195	2.03e-06
3	151178963	151178964	4.39e-11	0.6099	41.144	29.036	7.04e-07
3	151178980	151178981	6.31e-11	0.5912	40.17	27.344	9.53e-07
3	151178983	151178984	2.14e-12	0.6669	34.89	22.679	5.04e-08
3	151179066	151179067	4.53e-07	0.4296	65.715	56.406	0.00175
3	195357325	195357326	7.62e-07	-0.494	86.785	92.574	0.00262
4	53792	53793	8.43e-07	0.1518	66.391	63.999	0.00285
4	125030	125031	3.4e-06	0.5033	5.932	3.53	0.0087
4	125050	125051	2.14e-07	0.5795	6.133	3.369	0.000971
4	125083	125084	2.44e-06	0.4783	7.188	4.288	0.00668
4	125092	125093	8.64e-10	0.6568	6.941	3.664	9.11e-06
4	125112	125113	3.02e-08	0.5543	7.552	4.236	0.000194
4	125126	125127	1.18e-08	0.5644	7.644	4.281	8.72e-05
4	125142	125143	1.98e-12	0.6568	8.938	4.57	4.77e-08
4	125151	125152	2.79e-07	0.509	7.049	4.057	0.00119
4	125156	125157	4.43e-07	0.4343	9.222	5.726	0.00172
4	125163	125164	1.09e-07	0.4517	9.405	5.725	0.000563
4	125222	125223	2.46e-07	0.402	9.67	5.862	0.00109
4	125283	125284	1.33e-09	0.4687	9.379	5.131	1.31e-05
4	125351	125352	5.82e-07	0.393	9.531	5.41	0.00212
4	125374	125375	2.88e-08	0.576	6.164	3.045	0.000186
4	125483	125484	9.28e-07	0.6256	12.359	5.171	0.00308
4	1139997	1139998	3.89e-11	0.7363	89.544	81.827	6.36e-07
4	1394994	1394995	4.38e-09	0.4059	68.516	60.274	3.64e-05
4	1513208	1513209	5.87e-08	-0.6149	71.875	82.026	0.000337
4	1513227	1513228	3.04e-06	-0.5383	75.877	82.701	0.00799
4	1513254	1513255	1.8e-06	-0.563	76.672	83.212	0.00523
4	1513259	1513260	4.56e-07	-0.592	75.693	81.845	0.00176
4	1513261	1513262	7.53e-10	-0.7397	75.884	83.601	8.12e-06
4	1513268	1513269	5.31e-07	-0.5739	72.888	80.076	0.00197
4	1513461	1513462	2.21e-06	-0.5491	77.963	85.629	0.00616
4	1513917	1513918	6.72e-07	-0.6221	73.206	82.92	0.00238
4	1513944	1513945	3.69e-07	-0.6009	73.059	80.433	0.0015
4	1514336	1514337	3.27e-06	-0.7296	56.536	69.537	0.00843
4	1514473	1514474	1.68e-06	-0.5436	40.222	53.555	0.00496
4	2404054	2404055	5.6e-07	0.9951	12.195	5.737	0.00206
4	2404086	2404087	7.73e-08	0.7432	24.231	13.939	0.000423
4	2404091	2404092	2.08e-08	0.6893	29.754	18.166	0.000142
4	2404095	2404096	9.16e-08	0.7083	23.91	14.501	0.000488
4	2404208	2404209	1.45e-07	0.5182	24.741	17.739	0.000711
4	2404284	2404285	3.82e-10	0.6448	21.37	12.819	4.51e-06
4	2404299	2404300	1.05e-06	0.4921	21.342	14.253	0.00341
4	2404311	2404312	9.19e-09	0.5609	23.95	15.167	7.02e-05
4	3043023	3043024	1.78e-07	0.3573	40.711	34.973	0.000832
4	3043030	3043031	7.74e-09	0.3993	38.204	32.019	6.06e-05
4	3566330	3566331	2.74e-09	-0.8982	83.61	89.886	2.43e-05
4	6009929	6009930	3.85e-06	0.4586	16.423	11.999	0.00956
4	6010061	6010062	1.42e-06	0.5578	12.853	8.429	0.00435
4	6010090	6010091	3.34e-06	0.4657	17.073	12.633	0.0086
4	6381934	6381935	4.37e-07	0.3408	67.06	60.53	0.0017
4	7209106	7209107	2.59e-06	-0.365	52.291	58.99	0.00699
4	7217239	7217240	1.89e-07	0.7553	80.943	64.25	0.000874
4	7337670	7337671	4.28e-09	1.7844	3.947	0.802	3.57e-05
4	7337697	7337698	9.38e-11	1.472	5.911	1.645	1.34e-06
4	7337773	7337774	1.69e-06	0.9414	6.591	2.773	0.00498
4	7950624	7950625	2.34e-06	0.3242	45.094	36.468	0.00643
4	8276858	8276859	3.61e-07	-0.3227	52.757	59.309	0.00147
4	8880164	8880165	1.35e-07	0.6188	13.535	7.906	0.000669
4	9074191	9074192	1.81e-11	-0.5795	88.81	92.962	3.22e-07
4	10021025	10021026	2.03e-06	0.3629	29.92	22.955	0.00575
4	10462093	10462094	9.25e-08	-0.4857	67.861	73.972	0.000492
4	14864654	14864655	2.46e-06	0.4528	33.078	27.202	0.00671
4	55499551	55499552	4.09e-08	-0.3892	34.581	39.946	0.00025
4	55499556	55499557	9.81e-09	-0.3995	38.737	44.682	7.42e-05
4	55499580	55499581	1e-07	-0.375	38.361	42.943	0.000522
4	55499582	55499583	3.45e-09	-0.4187	37.871	43.108	2.96e-05
4	55499645	55499646	4.29e-10	-0.4742	35.712	40.056	4.99e-06
4	55499655	55499656	7.78e-09	-0.4362	34.187	38.522	6.09e-05
4	55499684	55499685	7.11e-07	-0.3537	36.419	40.625	0.00249
4	55499712	55499713	9.47e-10	-0.4245	42.496	48.487	9.8e-06
4	55499724	55499725	2.18e-10	-0.4415	41.57	48.833	2.81e-06
4	119512915	119512916	2.05e-07	0.6124	4.257	2.232	0.000933
4	119512918	119512919	1.39e-06	0.5614	4.11	2.324	0.00427
4	119512927	119512928	1.55e-06	0.5439	4.229	2.351	0.00467
4	119512985	119512986	4.62e-08	0.5441	4.829	2.689	0.000277
4	119513009	119513010	4.26e-07	0.4869	5.118	2.977	0.00167
4	119513018	119513019	2.93e-07	0.4796	5.41	3.134	0.00125
4	119513038	119513039	6.42e-09	0.5296	5.734	3.25	5.1e-05
4	129389690	129389691	4.38e-07	0.4632	52.125	39.987	0.0017
4	129389744	129389745	3.37e-06	0.409	44.985	37.596	0.00864
4	151504649	151504650	3.92e-06	-1.0477	93.815	96.708	0.00964
4	183890716	183890717	3.47e-07	0.5151	39.709	27.438	0.00142
4	183890722	183890723	6.26e-08	0.5894	34.83	22.891	0.000357
4	185189026	185189027	7.25e-07	0.5894	60.031	46.604	0.00253
4	185189055	185189056	8.44e-07	0.4744	52.277	42.785	0.00285
4	185189135	185189136	1.69e-20	0.6242	53.053	41.798	1.45e-15
4	185189145	185189146	2.12e-13	0.4873	46.479	37.652	6.52e-09
4	185189176	185189177	7.25e-14	0.4739	44.98	37.808	2.47e-09
4	185189180	185189181	1.16e-15	0.5027	47.456	38.851	5.1e-11
4	185189256	185189257	2.3e-06	0.4602	15.707	11.239	0.00635
4	185937590	185937591	3.76e-06	-0.6803	4.712	8.825	0.00939
4	187123241	187123242	1.79e-07	0.3311	45.731	37.552	0.000838
4	187124750	187124751	3.96e-06	0.4072	74.579	69.227	0.00971
4	187125337	187125338	9.88e-09	0.5482	69.611	60.746	7.46e-05
4	187125343	187125344	3.7e-09	0.5387	64.858	55.523	3.14e-05
4	187125348	187125349	2.47e-09	0.5464	67.45	58.189	2.22e-05
4	187125354	187125355	8.87e-10	0.5539	64.222	55.427	9.32e-06
4	187125376	187125377	2.83e-10	0.565	58.424	48.692	3.45e-06
4	187125381	187125382	1.55e-09	0.5519	65.401	55.987	1.49e-05
4	187125387	187125388	3.3e-09	0.5455	64.358	55.666	2.86e-05
4	187125399	187125400	2.14e-09	0.5744	61.194	51.219	1.97e-05
4	187125408	187125409	6.14e-11	0.6261	59.141	48.477	9.3e-07
4	187125413	187125414	1.14e-09	0.5903	60.35	49.839	1.14e-05
4	187125419	187125420	1.1e-09	0.6072	59.33	48.83	1.11e-05
4	187125431	187125432	7.04e-09	0.6053	56.353	45.895	5.55e-05
4	187125440	187125441	1.56e-09	0.6768	53.088	42.179	1.49e-05
4	187125445	187125446	3.47e-14	0.8918	56.71	41.05	1.26e-09
4	187125451	187125452	5.19e-12	0.8421	54.626	38.802	1.08e-07
4	187125463	187125464	1.14e-08	0.727	48.869	35.658	8.48e-05
4	187125472	187125473	1.27e-07	0.6528	49.247	36.752	0.000635
4	187125477	187125478	9.11e-10	0.7667	53.368	38.48	9.51e-06
4	187125483	187125484	3.28e-10	0.7918	55.14	38.945	3.9e-06
4	187125495	187125496	3.14e-07	0.7235	47.878	33.059	0.00131
4	187125504	187125505	3.6e-07	0.7582	44.789	34.357	0.00147
4	187125509	187125510	3.97e-06	0.6814	46.132	35.058	0.00973
4	187125515	187125516	1.25e-08	0.8838	44.481	27.463	9.07e-05
4	187125541	187125542	1.59e-06	0.7244	44.217	27.64	0.00477
4	187125547	187125548	3.22e-07	0.7126	50.045	36.319	0.00134
4	187125573	187125574	2.38e-07	0.6077	61.277	48.567	0.00105
4	187125579	187125580	2.02e-07	0.5876	62.171	50.646	0.00092
4	187125611	187125612	6.44e-08	0.5523	65.574	56.294	0.000364
4	190940481	190940482	1.93e-06	0.4309	12.357	8.659	0.00554
4	190955635	190955636	3.16e-06	-0.6385	29.997	38.701	0.00823
5	415763	415764	4.9e-07	-0.4528	71.018	75.058	0.00185
5	502557	502558	9.3e-07	0.3501	43.478	37.224	0.00308
5	502568	502569	1.31e-06	0.351	42.517	35.94	0.00406
5	780571	780572	3.74e-13	0.5874	73.759	66.722	1.06e-08
5	836516	836517	2.45e-06	-0.691	3.527	4.844	0.0067
5	847030	847031	1.23e-06	0.1479	71.309	68.731	0.00386
5	1283631	1283632	5.71e-07	-0.5544	88.44	92.053	0.00209
5	1289408	1289409	1.33e-07	-0.8479	90.291	94.564	0.000664
5	1594239	1594240	1.38e-06	0.8166	6.966	3.558	0.00425
5	1594274	1594275	2.29e-07	1.2092	5.118	2.853	0.00102
5	1594276	1594277	3.49e-07	1.2236	5.114	2.656	0.00143
5	1594282	1594283	9.88e-07	1.3084	4.474	2.31	0.00323
5	1594436	1594437	2.92e-06	1.7224	3.682	0.997	0.00774
5	1594446	1594447	4.6e-07	1.8885	4.055	0.89	0.00177
5	1594451	1594452	6.66e-07	1.6805	4.056	1.207	0.00237
5	1594460	1594461	2.5e-07	1.627	4.278	1.078	0.0011
5	1594463	1594464	3.39e-06	1.3929	4.063	1.356	0.00867
5	1594475	1594476	5.19e-07	1.7118	3.889	1.025	0.00194
5	1594484	1594485	3.37e-08	1.7486	4.295	0.985	0.000212
5	1594489	1594490	1.09e-06	1.3781	3.956	1.329	0.0035
5	1594494	1594495	5.81e-08	1.7598	3.874	0.877	0.000334
5	1594496	1594497	1.04e-06	1.4101	3.957	1.297	0.00336
5	1594501	1594502	4.94e-08	1.6042	4.29	1.111	0.000292
5	1594529	1594530	2.42e-06	1.3291	3.694	1.244	0.00663
5	1594733	1594734	4.67e-07	1.3534	5.083	1.78	0.00178
5	1594773	1594774	1e-07	1.4786	4.704	1.4	0.000522
5	1594775	1594776	7.54e-08	1.4998	4.74	1.481	0.000415
5	1594786	1594787	3.68e-08	1.4148	4.954	1.582	0.000228
5	1594886	1594887	2.6e-08	1.6466	3.38	0.921	0.000172
5	1594895	1594896	3.85e-10	1.5701	4.252	1.259	4.53e-06
5	1594910	1594911	2.63e-08	1.1356	4.861	2.142	0.000174
5	1594921	1594922	1.91e-07	0.8558	6.191	3.45	0.000883
5	1594925	1594926	1.9e-06	0.9432	4.561	2.312	0.00545
5	1594929	1594930	2.16e-09	0.9926	6.479	3.085	1.99e-05
5	1594931	1594932	7.1e-07	0.857	5.998	2.895	0.00249
5	1594941	1594942	4.62e-07	0.8441	6.217	3.121	0.00177
5	1594947	1594948	6.97e-07	0.8698	5.63	3.002	0.00246
5	1594975	1594976	2.01e-06	0.6435	8.256	5.04	0.00572
5	1594988	1594989	6.3e-07	0.8159	6.956	3.065	0.00226
5	65029218	65029219	1.95e-11	0.6034	90.221	84.678	3.41e-07
5	65029263	65029264	5.03e-08	0.5179	89.258	84.857	0.000296
5	77147023	77147024	1.19e-06	-0.4831	46.407	59.468	0.00375
5	111930410	111930411	3.24e-06	0.354	75.347	68.907	0.00836
5	119794016	119794017	5.23e-07	-0.2522	25.435	29.525	0.00195
5	119794130	119794131	3.05e-06	-0.2102	20.332	23.291	0.008
5	119794136	119794137	1.17e-07	-0.2333	21.692	24.905	0.000595
5	131436497	131436498	3.48e-06	0.4389	42.205	34.255	0.00886
5	131436761	131436762	3.36e-06	0.3683	41.055	36.811	0.00862
5	135418165	135418166	3.47e-07	-0.6749	11.312	15.862	0.00142
5	140174742	140174743	1.28e-10	0.2086	47.279	43.212	1.78e-06
5	140186954	140186955	4.62e-07	-0.2324	28.396	33.44	0.00177
5	140201541	140201542	4.34e-07	0.1985	37.516	32.97	0.00169
5	140250572	140250573	8.43e-08	0.5197	45.142	35.125	0.000454
5	140263465	140263466	2.14e-06	0.2299	46.355	42.164	0.006
5	140516714	140516715	4.03e-07	-0.2448	59.404	64.038	0.0016
5	140531319	140531320	3.88e-06	0.3152	18.81	15.01	0.0096
5	140537028	140537029	6.6e-07	-0.2541	29.715	34.076	0.00235
5	140537692	140537693	2.14e-06	-0.2081	48.31	54.063	0.006
5	140580724	140580725	1.11e-06	0.3138	25.77	21.215	0.00355
5	140580813	140580814	2.12e-07	0.2996	28.862	24.435	0.000963
5	140581299	140581300	1.56e-06	0.2033	49.549	44.944	0.0047
5	140621014	140621015	5.54e-07	0.2339	37.601	33.126	0.00204
5	140625750	140625751	4.04e-06	0.3542	56.789	50.369	0.00983
5	140626780	140626781	1.47e-09	0.2943	58.623	53.058	1.42e-05
5	140711970	140711971	1.21e-06	0.2502	46.18	40.701	0.0038
5	140712104	140712105	6.48e-07	0.2365	56.45	50.13	0.00231
5	140720149	140720150	1.64e-07	0.4168	73.176	66.013	0.000782
5	140720271	140720272	1.84e-08	0.3025	71.698	66.81	0.000128
5	140720341	140720342	3.63e-15	0.3631	67.711	60.986	1.5e-10
5	140720374	140720375	8.02e-07	0.2633	78.231	73.722	0.00274
5	140720464	140720465	5.64e-07	0.2698	66.594	61.843	0.00207
5	140720527	140720528	4.52e-08	0.3323	72.21	66.042	0.000272
5	140720632	140720633	2.75e-09	0.2995	59.378	53.494	2.44e-05
5	140720634	140720635	1.03e-13	0.3706	56.247	49.8	3.4e-09
5	140720644	140720645	1.35e-06	0.2404	60.5	55.319	0.00417
5	140720659	140720660	8.09e-07	0.2479	66.066	61.33	0.00276
5	140720665	140720666	2.22e-10	0.3069	59.744	53.671	2.84e-06
5	140720676	140720677	2.01e-06	0.2278	60.637	55.934	0.00572
5	140720690	140720691	7.07e-11	0.3138	42.949	35.661	1.05e-06
5	140725378	140725379	2.51e-06	0.2264	56.158	50.809	0.00682
5	140725738	140725739	1.35e-07	0.3027	30.932	25.846	0.000672
5	140725804	140725805	5.39e-08	0.3241	77.945	73.087	0.000313
5	140731308	140731309	2.01e-06	0.2853	43.592	36.712	0.00572
5	140731754	140731755	3.62e-06	0.2573	25.504	20.681	0.00911
5	140736677	140736678	2.44e-06	0.2835	59.321	50.886	0.00667
5	140741657	140741658	2.55e-07	0.2539	40.828	36.344	0.00111
5	140745457	140745458	3.91e-07	0.3108	56.703	50.415	0.00156
5	140745592	140745593	5.55e-09	0.2826	45.232	39.91	4.51e-05
5	140745769	140745770	9.49e-07	0.2015	38.819	34.043	0.00314
5	140745823	140745824	1.44e-08	0.2726	28.592	24.231	0.000104
5	140745832	140745833	4.88e-08	0.2444	42.168	36.932	0.00029
5	140745880	140745881	1.21e-06	0.2439	51.612	47.371	0.00382
5	140751697	140751698	1.95e-06	0.2079	52.976	47.973	0.00558
5	140751699	140751700	1.16e-06	0.2125	45.488	42.03	0.00369
5	140755486	140755487	1.06e-10	0.2859	69.738	63.369	1.5e-06
5	140755746	140755747	1.48e-09	0.3426	53.166	45.951	1.43e-05
5	140755938	140755939	4.3e-07	0.3225	49.961	43.966	0.00168
5	140769092	140769093	3.82e-06	0.262	33.409	29.196	0.0095
5	140769309	140769310	3.2e-06	0.2067	54.347	49.257	0.00829
5	140769356	140769357	3e-06	0.2401	53.431	49.373	0.00791
5	140779356	140779357	1.66e-10	0.3906	21.692	16.117	2.23e-06
5	140794664	140794665	3.38e-08	0.2481	35.285	30.049	0.000212
5	140794967	140794968	2.76e-06	0.2771	15.557	12.249	0.00739
5	140802408	140802409	1.16e-06	0.3449	24.192	18.949	0.00368
5	140807524	140807525	1.95e-06	0.2822	70.096	64.603	0.00557
5	140807583	140807584	2.58e-07	0.2591	64.843	59.93	0.00113
5	140812078	140812079	3.39e-06	0.2032	56.499	51.829	0.00868
5	140812104	140812105	8.68e-07	0.2063	47.323	42.251	0.00291
5	140812236	140812237	5.13e-07	0.2165	45.51	41.099	0.00192
5	149430689	149430690	3.34e-07	0.8004	69.222	54.582	0.00138
5	154022118	154022119	2.72e-20	0.6361	74.766	65.502	2.18e-15
5	154022233	154022234	2.36e-06	0.2568	43.818	39.692	0.0065
5	154022281	154022282	2.41e-09	0.3201	57.809	53.502	2.18e-05
5	154022335	154022336	3.51e-09	0.4446	85.449	81.84	3.01e-05
5	156479568	156479569	5.09e-10	-0.5889	36.029	46.438	5.8e-06
5	158103826	158103827	8.91e-09	0.9349	31.335	17.526	6.81e-05
5	171203344	171203345	1.12e-07	0.7498	27.504	16.839	0.000576
5	171203346	171203347	7.39e-08	0.6109	46.756	32.847	0.000409
5	171203350	171203351	1.15e-07	0.6963	28.206	18.025	0.000585
5	171203381	171203382	1.87e-09	0.6118	42.992	30.464	1.74e-05
5	171203388	171203389	1e-07	0.5367	39.159	30.178	0.000522
5	171203482	171203483	4.03e-09	0.5711	39.287	29.549	3.39e-05
5	171203484	171203485	7.8e-09	0.5684	36.673	28.246	6.09e-05
5	174115917	174115918	3.47e-06	0.4001	21.459	17.984	0.00884
5	179473160	179473161	3.59e-07	-0.6363	91.784	94.271	0.00146
5	179740788	179740789	1.84e-06	0.5705	65.548	54.213	0.00531
5	180875646	180875647	2.98e-13	0.5893	89.933	83.673	8.57e-09
6	3028132	3028133	2.78e-08	-0.5723	32.199	43.344	0.000181
6	15998422	15998423	3.65e-08	0.5705	75.293	64.522	0.000227
6	15998444	15998445	1.52e-06	0.542	77.815	67.217	0.0046
6	16198477	16198478	4.23e-07	0.5414	82.124	75.293	0.00166
6	17581197	17581198	1.6e-06	0.2624	68.58	63.829	0.00478
6	20032627	20032628	4.56e-07	0.3736	60.937	53.428	0.00176
6	20032636	20032637	8.34e-07	0.3648	66.02	59.016	0.00282
6	20032644	20032645	2.4e-08	0.4173	71.366	62.856	0.000161
6	20032652	20032653	4.68e-08	0.3763	62.581	55.008	0.00028
6	20032664	20032665	2.23e-08	0.3747	62.963	55.33	0.000151
6	20032668	20032669	5.65e-08	0.3558	60.93	53.488	0.000326
6	20032672	20032673	5.35e-09	0.3746	56.686	49.243	4.38e-05
6	20032677	20032678	1.34e-06	0.3042	55.835	49.953	0.00415
6	20032700	20032701	9.89e-08	0.3246	51.211	44.495	0.000518
6	20032714	20032715	1.37e-07	0.327	64.679	57.67	0.000679
6	20032726	20032727	4.94e-08	0.3345	57.74	50.39	0.000292
6	20032755	20032756	6.68e-07	0.4248	85.736	79.01	0.00237
6	20032888	20032889	3.1e-07	0.6467	84.347	73.375	0.0013
6	25882349	25882350	2.07e-06	-0.2285	48.742	52.129	0.00585
6	25882427	25882428	3.22e-06	-0.229	27.809	30.481	0.00833
6	25882463	25882464	3.39e-07	-0.2553	28.804	31.475	0.00139
6	25882481	25882482	7.55e-07	-0.2593	27.205	30.069	0.00261
6	25882485	25882486	1.75e-08	-0.2887	30.239	34.372	0.000122
6	25882500	25882501	1.32e-07	-0.2777	30.48	33.767	0.000656
6	25882511	25882512	7.86e-10	-0.337	28.67	33.355	8.44e-06
6	25882516	25882517	2.23e-10	-0.3491	30.135	34.571	2.85e-06
6	25882520	25882521	1.2e-07	-0.306	27.808	30.677	0.000606
6	25882537	25882538	1.45e-08	-0.3351	31.105	35.4	0.000104
6	25882546	25882547	2.15e-06	-0.2967	30.326	33.419	0.00603
6	25882549	25882550	5.16e-07	-0.3212	29.814	33.681	0.00193
6	25882559	25882560	2.59e-09	-0.4037	26.869	31.497	2.32e-05
6	26043587	26043588	1.02e-07	0.2751	14.27	11.277	0.000529
6	26043647	26043648	3.6e-06	0.3716	5.36	3.808	0.00908
6	26522556	26522557	1.52e-06	0.317	28.592	23.03	0.0046
6	26743358	26743359	5.92e-08	-0.4128	24.662	31.13	0.00034
6	26743380	26743381	4.56e-09	-0.3768	32.197	37.177	3.78e-05
6	26743541	26743542	2.12e-12	-0.3448	42.84	46.924	5.01e-08
6	26743675	26743676	2.1e-13	-0.4643	26.561	33.132	6.52e-09
6	26743684	26743685	1.51e-09	-0.3748	33.513	38.299	1.45e-05
6	26755765	26755766	5.46e-07	0.2805	43.129	36.201	0.00202
6	26755777	26755778	2.31e-06	0.2698	40.65	34.203	0.00637
6	28129359	28129360	5.87e-07	0.6311	15.649	9.591	0.00213
6	28701521	28701522	2.12e-06	0.305	35.068	28.525	0.00595
6	28701531	28701532	3.59e-06	0.2935	35.256	29.11	0.00907
6	28708424	28708425	3.2e-06	0.7347	81.166	67.779	0.00829
6	29704545	29704546	2.94e-07	0.7459	83.117	72.641	0.00125
6	29723637	29723638	2.95e-06	-0.3156	78.553	82.143	0.00779
6	29796439	29796440	4.27e-07	0.1843	34.79	30.174	0.00167
6	29893292	29893293	2.16e-06	0.3254	16.916	14.825	0.00604
6	29894141	29894142	1.97e-07	0.3553	20.733	16.277	0.000903
6	29894162	29894163	5.39e-09	0.3669	24.816	20.38	4.41e-05
6	29894165	29894166	4.58e-07	0.3309	22.185	18.376	0.00176
6	29894168	29894169	5.34e-08	0.3372	25.973	22.076	0.000311
6	29895667	29895668	1.21e-16	0.6775	31.499	20.142	6.35e-12
6	29912492	29912493	4.66e-27	0.8925	16.179	8.64	6.76e-22
6	29937794	29937795	3.22e-07	0.3831	34.409	25.574	0.00134
6	29937948	29937949	1.66e-08	0.4302	86.183	80.712	0.000117
6	30068176	30068177	3.48e-10	0.2926	46.928	40.437	4.12e-06
6	30079148	30079149	1.34e-06	0.2787	56.592	50.561	0.00414
6	30412336	30412337	8.4e-07	0.2272	47.855	42.464	0.00284
6	30412351	30412352	6.38e-09	0.3032	72.511	64.993	5.08e-05
6	30417282	30417283	1.3e-06	0.1523	48.657	46.643	0.00405
6	30418115	30418116	1.44e-12	0.3137	47.41	40.832	3.6e-08
6	30418179	30418180	1.56e-07	0.248	59.677	52.819	0.000753
6	30418459	30418460	2.09e-09	0.2835	33.201	27.893	1.93e-05
6	30419313	30419314	6.62e-18	0.4133	27.738	21.12	3.94e-13
6	30419330	30419331	1.25e-08	0.2825	22.073	17.751	9.07e-05
6	30419332	30419333	2.12e-12	0.3756	18.97	14.234	5.01e-08
6	30419338	30419339	8.79e-08	0.2314	30.262	25.876	0.000471
6	30419373	30419374	1.63e-09	0.3169	17.751	14.021	1.55e-05
6	30419491	30419492	6.01e-09	0.2686	37.786	32.122	4.8e-05
6	30419493	30419494	4.59e-11	0.3593	22.976	17.579	7.31e-07
6	30419570	30419571	4.62e-10	0.422	12.317	8.388	5.3e-06
6	30419573	30419574	4.15e-12	0.3966	17.585	12.233	8.95e-08
6	30419595	30419596	8.18e-07	0.4741	5.902	3.849	0.00278
6	30419612	30419613	8.22e-17	0.408	26.67	19.41	4.38e-12
6	30419616	30419617	3.02e-14	0.4612	16.469	11.309	1.11e-09
6	30419681	30419682	2.56e-16	0.3815	38.461	29.687	1.26e-11
6	30419686	30419687	2.88e-25	0.5422	29.157	19.639	3.52e-20
6	30419796	30419797	4.46e-12	0.3359	35.862	28.411	9.44e-08
6	30419855	30419856	1.07e-07	0.2887	18.745	14.445	0.000551
6	30419878	30419879	2.67e-13	0.3492	22.709	17.263	7.94e-09
6	30419899	30419900	1.61e-16	0.3044	49.259	41.556	8.38e-12
6	30420348	30420349	8.38e-09	0.2785	56.587	50.477	6.43e-05
6	30420464	30420465	1.9e-07	0.3549	31.59	25.81	0.000881
6	30421327	30421328	5.54e-11	0.2135	39.573	33.268	8.56e-07
6	30421399	30421400	6.41e-09	-0.3486	6.793	9.26	5.09e-05
6	30705018	30705019	2.74e-07	0.3362	40.564	35.025	0.00118
6	30907280	30907281	2.62e-06	0.4843	74.334	69.673	0.00704
6	30988639	30988640	3.88e-07	0.4244	79.644	70.244	0.00155
6	31024492	31024493	3.06e-06	0.301	92.722	90.981	0.00802
6	31197362	31197363	8.04e-07	-0.3062	40.477	47.285	0.00275
6	31238950	31238951	2.5e-07	-0.2707	10.171	13.731	0.0011
6	31238963	31238964	1.75e-09	-0.4059	6.193	8.261	1.65e-05
6	31238994	31238995	2e-07	-0.4569	3.457	4.832	0.000913
6	31241000	31241001	1.02e-06	0.2312	39.236	34.426	0.00331
6	31241136	31241137	1.29e-11	0.3144	44.619	39.667	2.42e-07
6	31275580	31275581	5.66e-11	-0.3601	65.347	72.181	8.69e-07
6	31275643	31275644	1.97e-10	-0.3383	73.837	79.27	2.6e-06
6	31275664	31275665	7.03e-17	-0.4778	77.853	83.871	3.79e-12
6	31275666	31275667	7.23e-19	-0.4776	73.894	81.782	5e-14
6	31275767	31275768	4.11e-06	-0.2232	56.834	62.277	0.00998
6	31275791	31275792	1.23e-06	-0.2464	43.564	49.777	0.00386
6	31275807	31275808	8.2e-08	-0.2862	40.373	48.4	0.000446
6	31316649	31316650	1.45e-17	0.5253	49.512	38.74	8.51e-13
6	31318384	31318385	2.81e-10	0.4605	51.085	41.325	3.44e-06
6	31319080	31319081	2.3e-12	0.6176	52.922	46.717	5.34e-08
6	31319222	31319223	7.06e-10	0.4727	40.864	33.856	7.68e-06
6	31320309	31320310	1.65e-06	0.2037	59.72	55.255	0.00489
6	31320340	31320341	2.2e-07	0.2296	59.849	57.16	0.000988
6	31320347	31320348	2.16e-45	0.6576	65.653	56.152	1.25e-39
6	31322152	31322153	4.31e-07	0.2855	55.691	49.706	0.00168
6	31326324	31326325	1.77e-10	0.4891	16.011	12.475	2.36e-06
6	31977547	31977548	2.48e-07	0.89	90.737	81.09	0.00109
6	32441202	32441203	7.29e-14	0.3552	45.029	38.036	2.47e-09
6	32487169	32487170	4.27e-09	0.4785	54.205	47.281	3.57e-05
6	32498604	32498605	1.8e-10	1.3275	81.758	65.58	2.4e-06
6	32549496	32549497	1.45e-09	0.4604	61.314	51.184	1.4e-05
6	32557422	32557423	9.86e-07	-0.5374	14.689	20.348	0.00322
6	32557478	32557479	6e-11	-0.5321	18.043	24.273	9.14e-07
6	32574199	32574200	9.9e-16	0.811	20.465	12.33	4.46e-11
6	32576731	32576732	8.38e-07	1.0148	74.491	57.62	0.00284
6	32578114	32578115	6.04e-07	0.5395	12.414	9.069	0.00218
6	32584931	32584932	3e-06	-0.6654	80.118	84.751	0.00792
6	33050668	33050669	3.8e-08	0.247	54.381	50.727	0.000234
6	37027357	37027358	2.34e-06	-0.379	62.705	70.621	0.00643
6	37027366	37027367	8.64e-07	-0.3926	62.223	69.82	0.0029
6	37027390	37027391	1.03e-08	-0.5133	71.571	80.129	7.71e-05
6	39111413	39111414	2.65e-07	-0.4065	62.719	72.165	0.00115
6	41068633	41068634	1.75e-06	0.8051	86.279	79.113	0.00512
6	41068668	41068669	3.12e-06	0.6931	86.799	80.925	0.00814
6	41068680	41068681	5.84e-07	0.7242	86.596	81.04	0.00212
6	41068708	41068709	9.84e-13	1.0248	88.904	79.317	2.56e-08
6	41068722	41068723	2.1e-10	0.8745	86.649	79.211	2.74e-06
6	41068724	41068725	8.96e-13	1.024	88.905	79.133	2.36e-08
6	41068741	41068742	6.22e-10	0.8592	86.194	77.831	6.91e-06
6	41068752	41068753	5.58e-10	0.9003	86.103	78.565	6.25e-06
6	41068772	41068773	1.38e-06	0.7404	84.277	79.35	0.00424
6	41068776	41068777	4.02e-07	0.8046	85.517	79.336	0.0016
6	41068786	41068787	9.06e-07	0.8068	84.085	77.335	0.00302
6	41068819	41068820	1.2e-06	0.9666	81.325	70.388	0.00377
6	41068832	41068833	4.25e-08	1.1844	81.096	63.387	0.000258
6	58148304	58148305	5.23e-07	-0.2365	14.313	17.506	0.00195
6	58149106	58149107	1.69e-07	-0.6102	7.02	10.779	0.000802
6	58149119	58149120	1.47e-08	-0.7193	6.126	9.318	0.000105
6	58149126	58149127	6.7e-08	-0.4976	11.469	16.976	0.000377
6	58289118	58289119	1.63e-06	1.839	96.348	84.49	0.00484
6	71104429	71104430	2.22e-06	0.2923	80.842	75.659	0.00618
6	71104490	71104491	4.02e-10	0.3058	65.47	57.799	4.69e-06
6	71104502	71104503	6.83e-10	0.2989	68.153	60.792	7.45e-06
6	72892541	72892542	1.19e-07	1.3048	3.51	1.175	0.000601
6	78172784	78172785	3.62e-07	-0.5093	7.857	11.834	0.00147
6	100271077	100271078	1.63e-06	0.4111	46.408	35.632	0.00486
6	111952556	111952557	5.32e-11	0.54	44.078	33.342	8.25e-07
6	112164419	112164420	3.47e-06	-0.4243	22.15	28.925	0.00884
6	152874343	152874344	6.35e-07	0.5045	71.991	62.899	0.00227
6	157978179	157978180	1.95e-06	0.5863	87.553	81.009	0.00557
6	158061024	158061025	4.45e-08	-0.5081	39.516	47.081	0.000268
6	158061063	158061064	3.94e-06	-0.4007	30.396	38.405	0.00967
6	158061098	158061099	1.62e-07	-0.4491	36.923	44.775	0.000776
6	158061103	158061104	2.18e-08	-0.5078	30.202	38.488	0.000149
6	158061105	158061106	2.34e-07	-0.4556	35.58	42.908	0.00104
6	163673305	163673306	3.13e-09	0.532	42.469	31.978	2.73e-05
6	163681259	163681260	1.82e-06	-0.3746	26.422	32.499	0.00526
6	163681309	163681310	3.04e-06	-0.3624	25.236	30.381	0.00799
6	163681576	163681577	4.66e-07	-0.5553	17.091	23.588	0.00178
6	164461093	164461094	3.03e-08	-0.5799	78.688	83.501	0.000194
6	167161212	167161213	4e-06	0.5573	89.125	84.667	0.00977
6	167411268	167411269	2.18e-06	-0.4375	31.614	40.718	0.0061
6	167617577	167617578	1.48e-08	-0.425	72.372	80.184	0.000105
6	168436311	168436312	8.43e-08	-0.4192	26.866	33.639	0.000454
6	168436329	168436330	3.26e-07	-0.3774	35.572	42.726	0.00135
6	168476597	168476598	9.35e-07	0.9325	27.186	18.353	0.0031
6	170589652	170589653	3.06e-07	0.3207	60.362	53.03	0.00129
6	170589706	170589707	7.33e-07	0.3179	63.275	56.815	0.00255
7	207109	207110	1.14e-07	0.8583	51.718	39.205	0.000582
7	1886380	1886381	9.85e-07	0.5819	70.424	58.258	0.00322
7	1886391	1886392	3.19e-06	0.572	76.383	64.631	0.00828
7	1910308	1910309	1.8e-06	0.1919	72.862	69.921	0.00523
7	1910373	1910374	7.4e-48	0.7129	68.646	56.143	6.86e-42
7	1910483	1910484	9.88e-08	0.3595	82.658	79.018	0.000518
7	1910568	1910569	2.61e-13	0.3487	82.424	77.494	7.85e-09
7	1910603	1910604	2.64e-08	0.3452	88.013	84.622	0.000174
7	2144467	2144468	5.53e-07	0.3138	67.919	61.627	0.00204
7	2282987	2282988	3.77e-06	0.4176	55.481	45.259	0.00941
7	2994328	2994329	1.98e-07	0.3265	37.26	31.037	0.000908
7	4184103	4184104	3.51e-08	0.5433	65.049	58.08	0.000219
7	12675711	12675712	2.83e-08	-0.7347	9.334	16.542	0.000184
7	12675734	12675735	1.1e-06	-0.6988	8.75	14.858	0.00354
7	32886416	32886417	5.44e-07	1.6268	3.101	1.134	0.00201
7	32886486	32886487	1.9e-08	2.1056	3.29	0.896	0.000131
7	35224777	35224778	4.44e-10	0.2838	35.938	29.476	5.14e-06
7	35224784	35224785	1.61e-06	0.2207	32.313	27.193	0.0048
7	35224853	35224854	2.39e-12	0.2796	43.077	35.969	5.45e-08
7	35224911	35224912	2.45e-09	0.2632	62.248	55.98	2.21e-05
7	35570502	35570503	7.6e-08	-0.552	17.103	24.192	0.000418
7	36275801	36275802	1.88e-06	0.771	91.465	84.615	0.00543
7	36275821	36275822	3.54e-07	0.7287	89.335	81.464	0.00145
7	36275824	36275825	9.57e-08	0.8013	91.205	84.222	0.000505
7	36275830	36275831	8.82e-08	0.7581	90.105	83.016	0.000472
7	36275864	36275865	2.76e-08	0.7595	90.276	81.238	0.00018
7	36275870	36275871	1.23e-06	0.6484	90.153	82.298	0.00387
7	36275884	36275885	1.24e-09	0.7879	89.373	79.518	1.23e-05
7	36275908	36275909	5.13e-08	0.7151	89.463	81.899	0.000301
7	36275910	36275911	1.27e-09	0.7748	90.412	81.305	1.26e-05
7	36275914	36275915	2.42e-09	0.7828	90.431	81.89	2.18e-05
7	36275920	36275921	7.47e-08	0.67	89.062	81.688	0.000412
7	36275923	36275924	1.92e-09	0.7325	89.91	80.958	1.78e-05
7	36275929	36275930	2.41e-09	0.7197	89.708	81.168	2.18e-05
7	36275936	36275937	7.99e-13	0.801	87.806	77.643	2.14e-08
7	36275951	36275952	8.08e-11	0.7772	88.844	80.586	1.18e-06
7	36275953	36275954	1.72e-10	0.6799	86.11	76.237	2.32e-06
7	36275969	36275970	4.21e-10	0.7232	89.121	80.295	4.91e-06
7	36275978	36275979	5.99e-09	0.6856	89.816	81.753	4.8e-05
7	36275981	36275982	4.25e-13	0.8571	90.554	80.728	1.19e-08
7	36275984	36275985	1.08e-12	0.8222	89.541	79.881	2.76e-08
7	36275988	36275989	5.85e-13	0.8632	90.616	81.698	1.58e-08
7	36276008	36276009	3.59e-11	0.8069	91.099	82.293	5.9e-07
7	36276022	36276023	8.25e-12	0.7817	88.237	79.087	1.63e-07
7	36276026	36276027	1.1e-13	0.9151	90.251	81.727	3.63e-09
7	36276033	36276034	3.8e-12	0.9308	91.773	83.718	8.24e-08
7	36276036	36276037	2.33e-12	0.8826	89.854	81.265	5.38e-08
7	36276047	36276048	5.38e-10	0.8321	90.452	83.758	6.04e-06
7	36276049	36276050	2.97e-07	0.6496	89.332	82.337	0.00126
7	36276064	36276065	1.82e-06	0.6398	89.973	83.081	0.00526
7	43291318	43291319	3.98e-06	0.4587	46.965	38.241	0.00975
7	47420366	47420367	5.86e-09	-0.8588	63.349	72.026	4.72e-05
7	56355447	56355448	8.98e-07	-1.1861	4.177	12.129	0.003
7	56893756	56893757	3.85e-06	0.3493	77.883	71.375	0.00956
7	57076705	57076706	8.29e-07	0.3903	28.415	21.69	0.00281
7	62528438	62528439	4.86e-08	-0.3542	21.96	27.87	0.000289
7	66829807	66829808	3.34e-06	0.2387	42.048	38.121	0.0086
7	66829877	66829878	3.06e-06	0.2724	47.702	42.159	0.00802
7	75924057	75924058	6.99e-08	0.5746	46.119	36.906	0.000391
7	75924103	75924104	2.62e-06	0.5824	19.789	15.756	0.00704
7	75924149	75924150	2.75e-06	0.532	21.108	16.248	0.00737
7	89776870	89776871	9.04e-10	0.6906	28.381	21.227	9.46e-06
7	100610614	100610615	2.04e-06	-0.5757	5.864	10.206	0.00578
7	102118208	102118209	6.61e-26	1.4891	24.425	11.486	8.29e-21
7	103321281	103321282	2.51e-10	-0.3841	48.676	57.398	3.13e-06
7	105596474	105596475	1.4e-06	0.3315	66.097	61.16	0.00428
7	105596499	105596500	8.16e-07	0.3376	61.34	56.348	0.00277
7	105596509	105596510	3.24e-06	0.3197	61.172	55.658	0.00837
7	105596534	105596535	1.1e-06	0.3494	61.519	54.366	0.00351
7	105596570	105596571	8.95e-07	0.4034	64.754	55.539	0.00299
7	107201750	107201751	9.66e-09	-0.7123	52.518	64.054	7.35e-05
7	127832597	127832598	7.44e-07	-0.6802	33.935	45.883	0.00258
7	140225810	140225811	3.28e-06	0.3867	32.869	24.66	0.00844
7	143510116	143510117	2.86e-13	-0.9661	86.499	92.708	8.28e-09
7	148888355	148888356	8.6e-07	0.6413	53.908	42.11	0.00289
7	148888358	148888359	1.14e-06	0.6523	56.808	44.779	0.00363
7	149484788	149484789	3.91e-06	-0.3868	32.298	41.352	0.00963
7	149484880	149484881	1.85e-08	-0.5657	37.794	49.112	0.000128
7	149484958	149484959	1.52e-08	-0.5849	34.651	48.73	0.000108
7	149485035	149485036	1.05e-06	-0.4769	57.992	64.844	0.00341
7	149485041	149485042	1.29e-08	-0.5563	54.222	63.283	9.34e-05
7	155827932	155827933	6.93e-07	0.2754	68.306	64.983	0.00245
7	157236081	157236082	1.61e-06	-4.6163	2.299	15.605	0.00479
7	157719757	157719758	2.78e-10	-0.3393	36.083	38.702	3.42e-06
7	158107752	158107753	1.14e-07	0.5711	72.667	63.374	0.000584
7	158533165	158533166	6.7e-07	-0.4226	17.408	22.356	0.00238
7	158708073	158708074	4.76e-07	0.2046	72.021	66.65	0.00181
7	158708381	158708382	9.34e-21	-0.4413	28.49	35.292	8.33e-16
7	158708419	158708420	1.14e-08	-0.2579	46.739	50.15	8.47e-05
7	158709860	158709861	1.04e-07	-0.3683	32.231	35.502	0.000538
7	158709897	158709898	2.08e-12	-0.5034	33.954	40.193	4.98e-08
7	158709935	158709936	8.84e-13	-0.5706	51.87	60.214	2.34e-08
7	158750384	158750385	1.39e-06	0.3786	30.111	21.97	0.00427
7	158750417	158750418	2.63e-07	0.3858	36.162	26.732	0.00114
7	158750453	158750454	9.82e-07	0.3773	37.485	28.218	0.00322
7	158750470	158750471	8.12e-07	0.3958	34.964	25.824	0.00276
7	158750493	158750494	1.21e-07	0.4458	32.929	23.689	0.000609
7	158750530	158750531	1.31e-06	0.4616	27.488	17.956	0.00407
7	158750583	158750584	1.38e-07	0.4991	30.157	20.19	0.000685
7	158750585	158750586	3.67e-09	0.5337	35.389	23.317	3.12e-05
7	158750733	158750734	3.43e-08	0.3837	19.572	13.646	0.000215
7	158750761	158750762	1.46e-06	0.277	23.302	17.811	0.00442
7	158750786	158750787	1.71e-08	0.3442	19.329	13.678	0.00012
7	158750814	158750815	1.73e-07	0.31	21.35	15.658	0.000814
7	158750829	158750830	1.15e-08	0.3092	28.669	22.111	8.52e-05
7	158750839	158750840	2.96e-09	0.3799	21.211	14.959	2.59e-05
7	158750867	158750868	7.82e-07	0.3389	21.168	15.66	0.00268
7	158905333	158905334	3.37e-07	0.4356	58.229	49.719	0.00139
8	583066	583067	1.99e-06	0.6384	92.892	89.126	0.00567
8	599961	599962	2.42e-07	0.6798	89	80.029	0.00107
8	599963	599964	3.79e-07	0.6314	86.667	79.359	0.00153
8	600001	600002	9.39e-10	0.7379	89.232	80.371	9.74e-06
8	600006	600007	2.81e-08	0.6653	88.674	80.914	0.000183
8	600008	600009	9.42e-08	0.6395	88.396	81	0.000498
8	600015	600016	3.91e-06	0.533	87.064	80.273	0.00963
8	600021	600022	1.34e-06	0.5611	88.527	80.294	0.00413
8	600039	600040	6.46e-09	0.6845	88.443	79.166	5.12e-05
8	600041	600042	8.99e-07	0.5715	87.734	81.191	0.003
8	600048	600049	2.79e-08	0.6382	86.98	79.011	0.000182
8	600061	600062	9.4e-08	0.6172	86.915	78.744	0.000498
8	600068	600069	1.55e-06	0.5532	85.632	78.284	0.00466
8	600073	600074	1.42e-06	0.5541	87.058	79.047	0.00435
8	600092	600093	6.85e-08	0.63	87.015	79.073	0.000384
8	600102	600103	3.2e-10	0.7505	88.027	80.584	3.82e-06
8	600111	600112	1.77e-09	0.7039	86.861	78.485	1.66e-05
8	600115	600116	8.27e-11	0.7796	87.265	78.776	1.2e-06
8	600125	600126	4.73e-11	0.7825	87.561	79.216	7.45e-07
8	600131	600132	6.02e-11	0.8036	88.396	80.137	9.14e-07
8	600133	600134	1.53e-11	0.8415	88.709	80.278	2.82e-07
8	600147	600148	8.17e-10	0.764	88.093	80.736	8.7e-06
8	600153	600154	1.76e-11	0.8454	89.267	80.245	3.18e-07
8	600159	600160	1.13e-09	0.7639	88.809	80.708	1.14e-05
8	600167	600168	3.38e-11	0.8431	88.993	79.848	5.63e-07
8	600176	600177	8e-09	0.7419	87.968	81.187	6.21e-05
8	600178	600179	4.18e-11	0.8412	88.078	79.525	6.75e-07
8	600203	600204	1.28e-06	0.641	88.41	82.303	0.00399
8	600208	600209	2.13e-07	0.6973	88.352	82.062	0.000967
8	600221	600222	2.79e-09	0.8391	88.208	82.147	2.46e-05
8	600233	600234	9.25e-07	0.6985	88.356	82.654	0.00307
8	600248	600249	1.22e-06	0.7131	88.156	80.786	0.00385
8	600267	600268	8.92e-07	0.7278	88.101	79.669	0.00299
8	637852	637853	2.14e-06	0.6687	18.28	11.836	0.00601
8	637868	637869	2.19e-06	0.6401	17.459	10.936	0.00611
8	637870	637871	7.22e-07	0.7038	16.482	9.696	0.00253
8	637872	637873	2.32e-06	0.5902	18.969	12.081	0.00639
8	637878	637879	1.74e-07	0.697	17.1	10.278	0.000816
8	637891	637892	1.84e-06	0.6176	17.362	10.747	0.00531
8	637904	637905	1.1e-07	0.705	16.621	10.295	0.000563
8	637925	637926	4.09e-06	0.6031	15.927	10.716	0.00995
8	745633	745634	1.83e-06	-0.2916	34.294	40.106	0.0053
8	929958	929959	1.4e-12	-1.2387	2.787	6.93	3.54e-08
8	930066	930067	1.47e-07	-0.6099	6.225	10.883	0.000716
8	930079	930080	1.16e-06	-0.5498	6.69	11.25	0.0037
8	1264790	1264791	3.14e-07	-0.6148	85.753	91.19	0.00131
8	1390726	1390727	8.81e-13	0.4434	56.048	48.602	2.34e-08
8	1972264	1972265	3.97e-07	1.3927	6.064	1.801	0.00158
8	1972277	1972278	2.46e-06	1.1738	6.784	2.256	0.0067
8	1972346	1972347	9.38e-08	1.2759	7.453	2.268	0.000497
8	1972359	1972360	8.95e-08	1.4708	6.601	1.822	0.000478
8	1972371	1972372	3.78e-08	1.5692	6.806	1.671	0.000233
8	1972388	1972389	1.66e-08	1.6533	6.901	1.607	0.000117
8	1972400	1972401	9.81e-09	2.1016	6.538	1.145	7.42e-05
8	1972405	1972406	4.68e-07	1.8605	5.521	1.114	0.00178
8	2029521	2029522	1.79e-08	-0.6637	89.051	93.143	0.000125
8	2033876	2033877	2.69e-07	-1.1668	84.618	92.973	0.00116
8	2034227	2034228	1.57e-11	0.308	59.863	53.999	2.87e-07
8	2075693	2075694	1.93e-07	0.9608	6.956	4.162	0.000889
8	2075701	2075702	5.33e-09	1.0654	6.779	3.771	4.37e-05
8	2075703	2075704	1.79e-07	0.904	6.766	3.976	0.000838
8	2075745	2075746	3.74e-06	0.6065	7.334	5.137	0.00933
8	4504997	4504998	2.28e-10	0.6986	87.977	78.896	2.89e-06
8	4980384	4980385	2.17e-09	1.2605	96.474	92.027	2e-05
8	6826392	6826393	1.4e-07	0.565	27.843	17.675	0.000692
8	6899716	6899717	2.51e-06	0.4015	14.943	11.813	0.0068
8	6899718	6899719	9.02e-07	0.4288	14.743	11.191	0.00301
8	7727968	7727969	3.01e-06	-0.3897	55.694	66.579	0.00792
8	7924448	7924449	2.17e-08	1.0192	76.699	64.635	0.000148
8	7924454	7924455	3.5e-08	1.1579	82.39	65.994	0.000219
8	12050348	12050349	3.52e-06	0.4544	96.544	94.613	0.00894
8	12461224	12461225	6.78e-14	0.5394	78.918	72.906	2.34e-09
8	12468778	12468779	3.47e-06	0.6504	78.114	65.644	0.00884
8	19319184	19319185	1.33e-10	-0.3727	44.278	46.052	1.84e-06
8	19467991	19467992	2.73e-06	-0.8436	30.949	48.193	0.00733
8	20647345	20647346	3.54e-06	0.4601	42.747	32.498	0.00897
8	30018355	30018356	1.94e-08	1.1471	95.893	91.578	0.000133
8	30354354	30354355	3.67e-06	0.5672	82.265	75.411	0.00922
8	43102149	43102150	4.11e-06	-0.4835	9.566	14.903	0.00998
8	75131987	75131988	2.73e-06	-0.6198	12.99	20.358	0.00733
8	124178427	124178428	3.82e-06	0.3602	71.116	62.949	0.00951
8	128428822	128428823	1.26e-14	0.5169	60.336	47.716	4.88e-10
8	142286556	142286557	7.77e-07	0.4706	81.721	73.753	0.00267
8	143193093	143193094	4.15e-07	-0.4407	58.917	64.543	0.00163
8	143404346	143404347	1.16e-06	0.3005	85.496	81.482	0.00369
8	143527775	143527776	8.23e-07	0.5412	93.4	88.644	0.00279
8	144286402	144286403	3.9e-06	0.3419	62.416	59.746	0.00962
8	145792715	145792716	7.97e-07	-0.244	75.998	79.41	0.00273
8	145912652	145912653	1.93e-06	-0.4114	30.849	34.991	0.00554
8	145912660	145912661	2.53e-11	-0.5625	32.915	39.238	4.31e-07
8	145912668	145912669	1.15e-06	-0.4542	19.772	23.241	0.00365
8	145912671	145912672	8.01e-09	-0.4961	25.09	29.656	6.21e-05
8	145912687	145912688	2.94e-12	-0.5169	34.384	40.649	6.55e-08
8	145912695	145912696	4.76e-08	-0.3875	35.069	40.655	0.000284
8	145912703	145912704	1.95e-06	-0.3602	21.646	26.132	0.00557
8	145912706	145912707	7.55e-11	-0.4713	24.826	31.964	1.11e-06
8	145912970	145912971	2.82e-06	-0.5032	5.514	8.026	0.00751
8	145913005	145913006	1.24e-06	-0.4886	5.48	7.01	0.00389
9	14366222	14366223	3.82e-06	0.3041	54.51	46.557	0.0095
9	14366250	14366251	4.19e-08	0.3902	35.035	27.514	0.000255
9	14366257	14366258	1.73e-07	0.3752	33.779	26.045	0.000813
9	14366281	14366282	4.1e-07	0.3486	42.928	34.333	0.00162
9	14366283	14366284	4.51e-08	0.3928	37.617	28.145	0.000272
9	14910337	14910338	3.22e-06	0.3505	34.917	29.798	0.00833
9	18056936	18056937	8.34e-08	0.5172	24.444	17.014	0.00045
9	20209643	20209644	2.19e-06	-0.3832	45.528	53.598	0.00611
9	20209658	20209659	3.92e-06	-0.3802	37.805	45.032	0.00963
9	36009143	36009144	3.44e-06	-0.3828	37.624	45.052	0.00879
9	37929628	37929629	1.45e-06	0.3814	30.608	23.096	0.00441
9	38395556	38395557	1.48e-08	-0.9634	90.992	95.678	0.000106
9	44118283	44118284	1.47e-06	-0.5714	7.337	11.44	0.00446
9	44118306	44118307	2.45e-06	-0.4076	15.539	21.216	0.00669
9	44118384	44118385	1.7e-06	-0.6043	7.083	13.22	0.005
9	66489377	66489378	2.26e-06	-0.1605	50.427	54.105	0.00625
9	68455884	68455885	5.5e-07	-0.2361	79.866	82.869	0.00203
9	90559572	90559573	1.76e-06	-0.3833	37.904	46.441	0.00515
9	96068617	96068618	5.42e-07	-1.0354	92.037	97.355	0.002
9	113801833	113801834	6.17e-07	0.4077	39.309	32.434	0.00222
9	114937992	114937993	2.58e-06	0.4571	66.906	56.791	0.00695
9	115824685	115824686	3.68e-08	0.2718	28.519	27.119	0.000228
9	115824717	115824718	1.75e-07	0.2397	36.847	33.365	0.000819
9	115824727	115824728	1.45e-07	0.2492	38.551	33.555	0.000711
9	115824740	115824741	2.86e-08	0.289	26.956	21.698	0.000185
9	115824773	115824774	7.22e-09	0.3276	42.455	37.79	5.69e-05
9	115824777	115824778	2.66e-08	0.3254	42.73	38.802	0.000175
9	115825302	115825303	2.31e-08	0.372	56.088	49.15	0.000156
9	123604395	123604396	3.58e-09	0.5718	68.155	58.223	3.06e-05
9	123604460	123604461	8.28e-07	0.4993	78.762	72.851	0.00281
9	123604483	123604484	4.69e-11	0.5814	65.881	54.993	7.42e-07
9	123604500	123604501	4.59e-09	0.5515	74.478	64.346	3.8e-05
9	123604514	123604515	5.34e-08	0.5027	69.466	59.99	0.000311
9	123604526	123604527	9.59e-10	0.5553	52.228	40.029	9.88e-06
9	123604532	123604533	2.8e-08	0.5321	68.398	57.063	0.000182
9	123605608	123605609	1.16e-06	0.8273	6.405	4.27	0.00368
9	123605661	123605662	2.31e-13	0.7064	34.556	24.529	7e-09
9	123605666	123605667	1.5e-10	0.7573	22.424	16.305	2.03e-06
9	123605792	123605793	1.32e-06	0.9345	28.158	17.224	0.00408
9	124657702	124657703	2.04e-06	-0.3328	59.937	61.098	0.00577
9	124988386	124988387	2.72e-06	0.3671	43.823	42.076	0.00731
9	124988403	124988404	8.43e-10	0.4748	48.019	44.933	8.9e-06
9	124988409	124988410	1.55e-08	0.4297	58.531	56.532	0.00011
9	124988424	124988425	1.74e-09	0.4702	46.869	44.702	1.64e-05
9	124988426	124988427	4.55e-07	0.404	37.992	36.375	0.00176
9	124988433	124988434	1.96e-07	0.391	52.471	51.101	0.000902
9	124988445	124988446	3.18e-07	0.3929	44.61	44.243	0.00132
9	124988450	124988451	9.66e-09	0.4313	59.469	56.83	7.35e-05
9	124988472	124988473	2.13e-09	0.4497	58.707	54.492	1.97e-05
9	124988474	124988475	3.23e-09	0.4445	58.004	54.106	2.8e-05
9	124988495	124988496	6.72e-12	0.5362	47.981	42.274	1.37e-07
9	124988497	124988498	1.21e-08	0.456	43.786	40.458	8.92e-05
9	124988500	124988501	1.76e-10	0.5063	42.735	36.995	2.36e-06
9	124988507	124988508	1.74e-12	0.5635	44.97	39.758	4.26e-08
9	124988510	124988511	4.79e-09	0.4858	37.858	35.122	3.95e-05
9	124988526	124988527	5.11e-11	0.527	42.032	37.665	8e-07
9	124988531	124988532	8.07e-10	0.4942	42.928	38.448	8.62e-06
9	124988533	124988534	2.12e-10	0.51	44.024	40.711	2.76e-06
9	124988536	124988537	1.31e-13	0.6008	44.219	38.394	4.18e-09
9	124988553	124988554	2.36e-08	0.4662	39.607	37.67	0.000158
9	124988556	124988557	1.26e-06	0.4217	33.106	32.935	0.00394
9	124988580	124988581	1.61e-10	0.521	45.762	41.782	2.18e-06
9	124988583	124988584	6.14e-08	0.4319	46.715	44.327	0.000351
9	124988598	124988599	4.44e-12	0.5592	47.705	43.297	9.44e-08
9	124988604	124988605	2.45e-11	0.5382	48.13	44.761	4.19e-07
9	124988608	124988609	5.87e-09	0.4782	43.039	42.304	4.72e-05
9	124988621	124988622	4.75e-07	0.4126	44.229	43.857	0.00181
9	124988624	124988625	2.66e-08	0.4563	44.686	43.803	0.000175
9	124988638	124988639	5.16e-12	0.5683	48.994	44.961	1.08e-07
9	124988641	124988642	1.18e-06	0.3827	53.8	52.596	0.00374
9	124988645	124988646	4.9e-09	0.461	55.981	53.121	4.03e-05
9	124988755	124988756	1.54e-07	0.4853	51.9	49.249	0.000746
9	124988784	124988785	1.43e-08	0.5412	56.737	51.867	0.000103
9	124988795	124988796	5.77e-07	0.481	59.282	56.136	0.00211
9	124988802	124988803	1.38e-07	0.5074	56.752	53.29	0.000685
9	124988812	124988813	3.9e-07	0.4832	58.02	55.439	0.00156
9	124988844	124988845	2.44e-06	0.4417	61.797	58.938	0.00668
9	124988909	124988910	1.67e-06	0.4556	69.97	66.306	0.00495
9	124989075	124989076	2.53e-07	0.4516	75.054	71.545	0.00111
9	124989195	124989196	2.49e-06	0.4433	66.766	66.501	0.00677
9	124989550	124989551	7.41e-07	0.419	50.286	48.301	0.00257
9	124989570	124989571	2.28e-06	0.4033	53.285	54.2	0.00631
9	124989577	124989578	1.32e-08	0.4839	52.468	51.694	9.53e-05
9	124989593	124989594	5.77e-08	0.4609	52.403	52.202	0.000332
9	124989607	124989608	1.25e-09	0.516	55.873	55.396	1.24e-05
9	124989640	124989641	2.63e-07	0.4568	54.009	53.857	0.00114
9	124989645	124989646	1.07e-06	0.4365	53.931	52.694	0.00346
9	124989679	124989680	6.15e-07	0.4796	56.723	55.094	0.00221
9	124989693	124989694	1.57e-06	0.4802	62.062	56.706	0.00473
9	127597352	127597353	3.7e-06	-0.5385	88.957	93.147	0.00927
9	127601092	127601093	1.34e-07	0.4173	17.246	12.023	0.000665
9	129406419	129406420	5.1e-07	0.4405	57.573	49.404	0.00191
9	132474056	132474057	1.73e-06	0.565	86.688	80.062	0.00508
9	136196344	136196345	1.63e-08	-0.209	34.913	39.431	0.000115
9	136196350	136196351	1.36e-08	-0.203	45.873	50.27	9.8e-05
9	136196401	136196402	2.6e-07	-0.2016	55.069	59.346	0.00113
9	138876294	138876295	1.8e-06	0.4362	76.14	67.264	0.00523
9	138876431	138876432	2.58e-07	0.3729	71.109	64.315	0.00112
9	138876516	138876517	1.64e-07	0.4579	72.006	64.755	0.000782
9	138876533	138876534	9.8e-07	0.4096	55.528	48.142	0.00322
9	138876571	138876572	2.37e-06	0.4647	73.576	65.861	0.00652
9	139091610	139091611	3.64e-07	0.469	20.003	13.899	0.00148
9	139460059	139460060	1.05e-06	-1.4046	2.099	7.626	0.00341
9	139527254	139527255	5.48e-09	0.2308	44.495	39.22	4.47e-05
9	139738901	139738902	4.8e-07	-0.4389	7.233	11.367	0.00182
9	140783460	140783461	1.2e-06	-0.1844	79.439	82.325	0.00377
9	140783511	140783512	3.46e-06	-0.1775	80.373	82.647	0.00882
10	243107	243108	1.59e-06	-0.3079	32.967	39.102	0.00476
10	530655	530656	1.98e-06	0.3363	51.204	44.634	0.00565
10	531372	531373	1.45e-06	0.5271	62.85	50.199	0.00441
10	835343	835344	7.37e-07	0.5901	28.061	18.246	0.00256
10	835377	835378	1.78e-11	0.8438	27.115	14.029	3.19e-07
10	835405	835406	1.22e-06	0.5146	31.254	20.816	0.00383
10	835455	835456	5e-08	0.493	30.36	19.918	0.000295
10	835481	835482	2.07e-06	0.4127	27.942	19.896	0.00584
10	835490	835491	4.78e-08	0.4652	28.643	20.473	0.000285
10	835505	835506	8.68e-11	0.543	28.832	18.886	1.25e-06
10	835548	835549	7.59e-07	0.4609	17.068	12.89	0.00262
10	835596	835597	4.49e-14	0.6444	21.531	13.93	1.59e-09
10	835606	835607	2.7e-13	0.553	27.445	19.26	7.97e-09
10	835615	835616	3.05e-07	0.3588	31.937	25.785	0.00129
10	1416074	1416075	1.15e-10	1.0624	87.778	72.874	1.62e-06
10	2543511	2543512	3.08e-06	0.3064	63.525	60.136	0.00804
10	2543513	2543514	2e-06	0.3097	63.374	59.307	0.00571
10	4230787	4230788	2.15e-07	0.7539	78.967	62.574	0.000972
10	7670853	7670854	5.44e-25	0.8248	83.282	68.591	6.31e-20
10	7671187	7671188	1.41e-21	0.811	82.676	68.856	1.34e-16
10	7671313	7671314	4.41e-22	0.8866	83.506	70.255	4.26e-17
10	28624013	28624014	2.74e-08	-0.4737	38.197	47.796	0.000179
10	28624021	28624022	5.84e-08	-0.47	40.62	49.31	0.000336
10	30667738	30667739	1.09e-07	0.3419	26.977	22.384	0.000561
10	30667747	30667748	1.36e-11	0.371	55.948	49.806	2.54e-07
10	30667845	30667846	1.54e-07	0.3222	66.51	61.72	0.000744
10	31447094	31447095	1e-07	-0.5223	82.13	88.292	0.000522
10	47639314	47639315	1.05e-09	0.3326	34.223	26.829	1.07e-05
10	66813894	66813895	3.69e-06	-0.4383	69.439	77.607	0.00927
10	66813918	66813919	6.09e-07	-0.4739	71.27	79.153	0.0022
10	66813935	66813936	7.27e-07	-0.4511	68.562	78.855	0.00254
10	66813980	66813981	4.07e-07	-0.4583	72.994	80.391	0.00161
10	73833519	73833520	1.44e-06	-0.3421	61.462	67.173	0.00438
10	77686735	77686736	1.56e-07	-0.6658	66.561	78.257	0.000753
10	102773340	102773341	9.86e-08	-0.3606	38.685	45.234	0.000518
10	119191240	119191241	1.37e-07	0.4951	37.424	26.618	0.000679
10	119216930	119216931	3.71e-07	0.3183	60.922	55.297	0.0015
10	121648724	121648725	2.8e-06	0.3441	62.657	55.351	0.00749
10	124039604	124039605	7.44e-07	-0.3808	24.173	32.06	0.00258
10	133274164	133274165	1.78e-06	0.5295	92.808	90.896	0.00518
10	134775681	134775682	8.23e-07	1.0752	4.075	1.473	0.00279
10	134793959	134793960	1.91e-06	0.3371	77.771	72.884	0.0055
10	135039965	135039966	1.08e-06	0.4144	43.779	35.884	0.00348
10	135040028	135040029	5.45e-07	0.3795	44.708	38.75	0.00201
10	135040065	135040066	2.97e-07	0.4553	24.514	18.245	0.00126
10	135040075	135040076	7.85e-07	0.4238	28.038	21.039	0.00269
10	135040078	135040079	1.68e-06	0.4674	20.178	14.719	0.00498
10	135040358	135040359	1.55e-06	0.3253	53.304	46.176	0.00466
10	135441119	135441120	1.19e-06	0.2315	77.333	73.686	0.00375
11	484821	484822	6.66e-07	0.6133	93.285	87.998	0.00237
11	1422917	1422918	3.7e-06	-0.5003	11.979	17.463	0.00927
11	2401898	2401899	1.79e-06	0.6565	94.005	89.568	0.00522
11	2959144	2959145	2.19e-08	-0.2592	42.48	49.709	0.000149
11	45101468	45101469	3.86e-06	0.8119	76.466	58.461	0.00956
11	50257755	50257756	3.63e-06	-0.3334	47.51	54.767	0.00913
11	57004130	57004131	1.54e-07	0.5205	84.62	78.907	0.000746
11	64936614	64936615	6.6e-14	0.5949	30.229	20.718	2.32e-09
11	68084584	68084585	2.88e-06	0.2733	57.547	51.329	0.00764
11	68638016	68638017	1.9e-06	0.3945	31.212	22.608	0.00546
11	68638033	68638034	2.7e-09	0.4754	33.738	23.662	2.41e-05
11	68638047	68638048	2.84e-06	0.343	39.57	30.79	0.00755
11	68658811	68658812	3.1e-07	0.4232	50.003	40.806	0.0013
11	68695418	68695419	3.39e-09	0.4099	56.469	48.049	2.92e-05
11	68695426	68695427	4.97e-08	0.3872	45.205	37.815	0.000293
11	71421344	71421345	1.85e-10	0.2273	62.089	60.32	2.45e-06
11	73668457	73668458	2.52e-06	0.3517	52.473	45.047	0.00684
11	82114962	82114963	3.52e-06	-0.7433	87.623	93.885	0.00894
11	82114972	82114973	5.7e-07	-0.8546	90.244	94.887	0.00209
11	82114991	82114992	1.07e-06	-0.6906	88.284	91.591	0.00344
11	82114993	82114994	1.41e-07	-0.7971	89.278	94.34	0.000694
11	82115000	82115001	2.13e-08	-0.9589	91.409	96.226	0.000145
11	82115008	82115009	7.49e-10	-0.9348	88.801	94.292	8.09e-06
11	82115049	82115050	6.1e-07	-0.7185	89.31	93.12	0.0022
11	82115098	82115099	4.84e-07	-0.8365	90.424	95.51	0.00184
11	118746433	118746434	1.34e-20	-0.5941	15.167	21.819	1.17e-15
11	118746539	118746540	7.18e-20	-0.4295	21.277	25.739	5.54e-15
11	124742896	124742897	4.01e-06	0.3425	38.417	30.973	0.00979
11	131065797	131065798	3.88e-06	0.4902	61.374	51.457	0.00959
11	131939661	131939662	2.94e-07	-0.2438	66.617	69.97	0.00125
11	134605736	134605737	2.22e-06	-0.622	56.14	67.496	0.00618
12	181440	181441	1.47e-08	0.5698	32.76	23.972	0.000105
12	220883	220884	1.53e-07	0.4831	42.672	32.638	0.000744
12	297430	297431	5.82e-07	0.4205	85.887	81.82	0.00212
12	297452	297453	1.91e-07	0.4504	89.41	86.353	0.000881
12	297505	297506	1.44e-09	0.3269	62.504	56.077	1.4e-05
12	297510	297511	2.98e-12	0.3793	63.432	55.639	6.6e-08
12	297513	297514	4.44e-11	0.3585	63.08	56.418	7.1e-07
12	297519	297520	1.94e-10	0.3461	61.895	54.628	2.57e-06
12	297527	297528	7.51e-12	0.3742	62.02	54.551	1.51e-07
12	297532	297533	1.86e-12	0.3837	61.227	54.479	4.51e-08
12	297545	297546	1.93e-11	0.3699	60.395	53.528	3.39e-07
12	297548	297549	2.01e-10	0.3511	60.015	53.249	2.64e-06
12	297556	297557	1.01e-12	0.3951	60.534	52.485	2.63e-08
12	297564	297565	4.74e-11	0.3649	60.912	53.557	7.45e-07
12	297571	297572	2.36e-12	0.3946	57.999	50.424	5.42e-08
12	297573	297574	7.35e-11	0.3691	59.152	51.7	1.09e-06
12	297581	297582	7.21e-14	0.431	60.934	52.688	2.47e-09
12	297587	297588	1.68e-12	0.415	60.246	52.001	4.14e-08
12	297590	297591	6.47e-16	0.484	60.848	51.124	3.06e-11
12	297592	297593	6.02e-12	0.4151	59.399	51.453	1.24e-07
12	297594	297595	7.07e-12	0.4176	61.776	54.11	1.43e-07
12	297602	297603	2.22e-09	0.3746	60.304	53.858	2.03e-05
12	297609	297610	5.52e-08	0.3532	58.54	52.439	0.00032
12	297615	297616	4.18e-08	0.3672	59.145	53.062	0.000255
12	297653	297654	1.42e-07	0.4017	59.413	50.714	0.000697
12	297722	297723	4.95e-07	0.4834	66.664	59.38	0.00187
12	297740	297741	1.66e-06	0.471	64.3	57.322	0.00493
12	298031	298032	2.37e-08	0.9587	73.486	56.33	0.000158
12	8286761	8286762	5.72e-07	-0.5798	19.581	25.581	0.00209
12	29542819	29542820	9.63e-07	0.6037	93.242	88.616	0.00317
12	30354819	30354820	1.59e-06	-0.428	48.329	57.146	0.00476
12	31270070	31270071	2.79e-06	-1.2287	1.788	5.584	0.00747
12	42539166	42539167	7.39e-14	0.8617	35.692	21.188	2.48e-09
12	42539182	42539183	1.31e-09	0.6379	42.527	29.927	1.3e-05
12	42539199	42539200	7.89e-09	0.6404	34.441	23.569	6.14e-05
12	67939242	67939243	5.12e-07	0.355	50.851	41.129	0.00192
12	95773419	95773420	2.8e-18	-1.2171	25.963	37.592	1.71e-13
12	95841327	95841328	5.87e-07	0.38	68.288	59.686	0.00213
12	109491430	109491431	8.48e-08	0.5479	39.47	29.347	0.000456
12	109491460	109491461	7.45e-07	0.5677	27.028	18.714	0.00258
12	129330352	129330353	3.64e-07	1.0652	85.914	68.97	0.00148
12	129572750	129572751	3.16e-06	1.303	95.728	87.728	0.00823
12	131040395	131040396	1.22e-07	0.3942	54.366	46.496	0.000615
12	131040633	131040634	2.26e-09	0.4027	48.417	39.139	2.06e-05
12	131059105	131059106	3.12e-07	0.4617	49.386	40.744	0.00131
12	131099277	131099278	7.78e-07	0.599	40.808	28.187	0.00267
12	131104147	131104148	7.39e-07	0.4275	40.409	32.305	0.00257
12	131171907	131171908	2.39e-06	0.5054	48.052	38.379	0.00656
12	131867017	131867018	1.24e-06	-0.5836	79.885	86.91	0.00387
12	131920287	131920288	1.76e-06	0.4567	91.355	87.955	0.00515
12	132962602	132962603	4.15e-07	0.4086	79.501	71.359	0.00164
12	133050724	133050725	1.13e-06	-0.2767	51.509	56.746	0.00361
12	133087550	133087551	2.5e-12	-0.9739	91.484	94.822	5.62e-08
12	133170644	133170645	2.57e-07	-0.3567	54.402	62.93	0.00112
13	19919070	19919071	8.54e-07	0.7003	9.343	5.903	0.00288
13	21919262	21919263	4.57e-08	0.2912	33.207	26.17	0.000274
13	23412261	23412262	6.52e-07	0.449	26.329	18.498	0.00232
13	23412275	23412276	3.18e-06	0.5055	18.192	12.142	0.00827
13	23412455	23412456	1.44e-07	1.1385	16.157	6.694	0.000706
13	23412462	23412463	2.31e-06	0.9672	15.794	7.964	0.00638
13	23412472	23412473	3.2e-06	0.9742	14.86	7.27	0.00829
13	23412476	23412477	3.5e-06	0.9971	14.287	7.475	0.00889
13	24423171	24423172	3.89e-07	0.4014	36.824	28.833	0.00155
13	24902397	24902398	4.91e-07	-0.5248	8.208	11.573	0.00186
13	24902429	24902430	1.82e-06	-0.4849	7.264	10.145	0.00527
13	27405581	27405582	5.06e-07	0.4169	73.409	67.438	0.0019
13	50194346	50194347	3.25e-06	-0.5209	57.674	60.168	0.0084
13	50194385	50194386	4.08e-08	-0.5755	55.357	60.588	0.00025
13	50194461	50194462	1.71e-06	-0.4718	51.946	58.488	0.00504
13	50194480	50194481	1.17e-07	-0.5085	54.869	61.037	0.000595
13	50194488	50194489	3.86e-06	-0.4437	56.902	61.295	0.00956
13	61047599	61047600	3.98e-06	0.6711	96.268	93.126	0.00975
13	77208733	77208734	2.37e-10	-1.1382	10.601	20.983	2.98e-06
13	94107171	94107172	4.86e-07	-0.3384	63.733	69.38	0.00184
13	94107224	94107225	3.77e-07	-0.3213	63.527	69.244	0.00152
13	94107227	94107228	3.99e-06	-0.2891	63.483	68.979	0.00976
13	94107302	94107303	1.17e-06	-0.3039	60.076	65.31	0.00372
13	94107317	94107318	3.59e-07	-0.3265	59.263	65.306	0.00146
13	94107330	94107331	7.11e-08	-0.3495	59.671	65.826	0.000396
13	94107354	94107355	1.74e-07	-0.3486	59.396	65.36	0.000819
13	94107362	94107363	9.26e-09	-0.3881	59.888	66.385	7.06e-05
13	94107379	94107380	2.68e-07	-0.362	61.577	68.789	0.00116
13	94107385	94107386	3e-06	-0.3366	61.119	66.956	0.00792
13	96137345	96137346	1.41e-09	0.5155	50.476	42.408	1.38e-05
13	96137505	96137506	1.56e-06	0.3412	64.775	59.597	0.00468
13	96205960	96205961	3.81e-06	0.6101	7.158	4.312	0.00949
13	101910607	101910608	3.52e-06	0.4241	29.31	22.95	0.00894
13	101910609	101910610	3.72e-06	0.4239	29.181	23.09	0.00931
13	109422094	109422095	3.12e-06	0.3742	56.182	48.725	0.00814
13	112037385	112037386	2.94e-06	0.8227	6.606	2.749	0.00777
13	112037399	112037400	1.12e-11	1.1735	8.662	3.247	2.14e-07
13	112037417	112037418	1.2e-09	0.9858	9.439	3.962	1.2e-05
13	112037461	112037462	2.3e-09	1.1538	7.989	2.885	2.1e-05
13	112037472	112037473	2.9e-09	1.2505	7.185	2.566	2.54e-05
13	112037518	112037519	6.47e-11	0.804	17.25	9.225	9.7e-07
13	112037552	112037553	2.9e-09	0.9384	13.144	5.804	2.54e-05
13	112040817	112040818	2.56e-06	0.3537	43.483	35.518	0.00692
13	112707710	112707711	1.08e-06	0.467	20.949	14.253	0.00348
13	113516337	113516338	1.68e-06	0.3823	84.144	78.894	0.00496
13	113643382	113643383	2e-06	-0.2861	58.76	60.516	0.0057
13	113687512	113687513	2.54e-07	0.3529	47.731	42.553	0.00111
13	114000430	114000431	7.26e-08	0.7844	18.191	15.63	0.000403
13	114634286	114634287	3.98e-08	-0.4246	49.389	57.467	0.000245
13	114634323	114634324	3.48e-09	-0.4743	43.261	52.753	2.99e-05
13	114806083	114806084	1.35e-09	-0.7349	82	87.892	1.33e-05
13	114876644	114876645	3.88e-06	0.1813	37.865	34.465	0.00959
13	114876660	114876661	3.14e-06	0.1988	32.653	29.418	0.0082
13	114964179	114964180	1.54e-06	2.1477	95.684	82.05	0.00466
14	20137365	20137366	7.48e-07	-0.2683	77.762	82.083	0.00259
14	21128185	21128186	2.11e-08	0.4482	79.094	72.926	0.000144
14	21128205	21128206	2.26e-08	0.3941	68.587	62.28	0.000153
14	21770512	21770513	1.13e-06	0.7716	88.356	79.521	0.00361
14	33407334	33407335	6.04e-08	0.4635	24.138	18.142	0.000346
14	33407338	33407339	2.37e-07	0.3902	32.57	27.559	0.00105
14	33407358	33407359	5.66e-07	0.3665	32.289	27.395	0.00207
14	33407370	33407371	9.56e-10	0.5149	23.323	17.434	9.87e-06
14	71249014	71249015	2.82e-06	0.6273	50.652	37.556	0.00751
14	71249166	71249167	5.88e-10	0.6457	36.513	23.2	6.56e-06
14	74057436	74057437	1.9e-07	-1.0426	94.897	96.904	0.00088
14	74057442	74057443	3.59e-06	-0.8256	93.644	95.804	0.00907
14	74057445	74057446	2.22e-10	-1.1685	93.074	96.637	2.84e-06
14	74057461	74057462	2.02e-06	-0.8853	93.923	95.453	0.00572
14	74962267	74962268	2.34e-07	-0.5426	24.964	32.177	0.00104
14	74981880	74981881	3.56e-14	-0.6847	31.877	47.951	1.28e-09
14	96343848	96343849	8.91e-07	0.3774	54.357	46.082	0.00298
14	101751915	101751916	1.06e-06	0.4044	54.564	48.61	0.00342
14	101751938	101751939	3.05e-06	0.4521	58.731	50.368	0.00801
14	102028118	102028119	6.8e-07	0.4116	42.56	36.648	0.00241
14	102990258	102990259	7.32e-07	0.4797	45.754	37.039	0.00255
14	104692136	104692137	1.76e-07	0.1854	58.91	55.238	0.000825
14	104692205	104692206	2.55e-08	0.2092	24.582	21.034	0.000169
14	104692382	104692383	3.78e-09	0.2111	27.053	23.161	3.19e-05
14	104897176	104897177	3.91e-09	0.6045	94.83	92.647	3.29e-05
14	104928769	104928770	2.04e-07	0.3463	48.293	41.733	0.000929
14	105411956	105411957	9.75e-13	0.593	56.015	39.827	2.55e-08
14	106147461	106147462	4.61e-07	0.5256	14.799	10.661	0.00177
14	106466362	106466363	5.21e-07	-0.3178	44.169	49.227	0.00194
14	106573711	106573712	1.44e-06	0.3861	63.608	58.082	0.0044
14	106627122	106627123	7.53e-08	-0.2603	25.726	30.187	0.000415
15	22040713	22040714	7.22e-07	-0.42	24.751	30.118	0.00253
15	22434849	22434850	3.03e-06	-0.2127	48.827	51.198	0.00796
15	23454160	23454161	1.77e-07	-0.3881	74.093	82.036	0.000829
15	23454186	23454187	2.2e-08	-0.4078	75.032	81.789	0.000149
15	23454199	23454200	5.12e-08	-0.3717	70.176	78.183	0.0003
15	23454221	23454222	6.31e-07	-0.3424	63.221	70.903	0.00226
15	23454232	23454233	1.67e-06	-0.3594	68.389	75.727	0.00495
15	23454252	23454253	7.87e-08	-0.4243	59.748	68.551	0.00043
15	29035044	29035045	1.06e-06	0.3117	43.413	36.818	0.00343
15	29035070	29035071	1.04e-07	0.36	35.261	29.128	0.000539
15	40268796	40268797	1.82e-06	0.6989	85.106	75.476	0.00527
15	40268805	40268806	3.92e-06	0.655	83.95	74.136	0.00964
15	40268853	40268854	3.61e-06	0.7377	81.128	73.509	0.00909
15	48484271	48484272	6.9e-07	-0.6781	9.242	16.305	0.00244
15	78163015	78163016	3.63e-07	-1.1826	1.435	3.521	0.00147
15	78186594	78186595	2.57e-06	0.3013	75.871	69.302	0.00693
15	78186664	78186665	1.69e-06	0.3685	74.096	66.954	0.00499
15	78186687	78186688	7.02e-07	0.4259	74.238	65.566	0.00247
15	78186689	78186690	5.24e-07	0.4443	76.029	66.272	0.00195
15	83579582	83579583	2.04e-06	0.4783	47.559	39.919	0.00577
15	89908705	89908706	1.8e-06	0.4395	32.138	25.217	0.00523
15	91474603	91474604	1.62e-06	-0.3754	47.1	55.016	0.00484
15	91474620	91474621	6.4e-11	-0.5371	35.709	48.109	9.64e-07
15	98419648	98419649	2.02e-06	0.3897	45.641	41.933	0.00572
15	99791021	99791022	2.92e-06	-0.4592	49.42	61.634	0.00773
16	830795	830796	3.68e-06	0.3036	87.923	83.649	0.00926
16	896630	896631	3.08e-07	0.2482	53.454	48.602	0.0013
16	1094081	1094082	1.7e-07	0.5764	62.679	52.704	0.000806
16	2654237	2654238	2.89e-07	0.5219	16.908	12.152	0.00123
16	2746660	2746661	9.39e-10	0.6793	52.437	44.304	9.74e-06
16	5552799	5552800	3.73e-06	0.4164	62.853	52.643	0.00933
16	6533296	6533297	9.59e-07	-0.4668	20.833	28.154	0.00316
16	7295862	7295863	2.33e-07	-0.5279	45.488	57.051	0.00104
16	10277668	10277669	3.34e-06	0.5022	26.14	18.209	0.0086
16	12210987	12210988	1.41e-14	0.3902	53.469	46.551	5.37e-10
16	12211130	12211131	1.5e-17	0.7603	94.312	93.695	8.69e-13
16	12417039	12417040	2.44e-08	0.2769	16.609	11.874	0.000162
16	15083701	15083702	4.02e-06	0.3975	45.276	39.827	0.00981
16	15083832	15083833	5.01e-07	0.3675	55.786	48.536	0.00188
16	15083837	15083838	3.84e-07	0.3678	55.862	49.067	0.00154
16	15083843	15083844	1.18e-07	0.3863	60.9	53.397	0.000599
16	15083847	15083848	2.3e-08	0.4038	57.149	49.496	0.000155
16	15083882	15083883	2.34e-07	0.3669	58.69	51.604	0.00104
16	15083886	15083887	1.2e-09	0.4289	60.76	52.73	1.21e-05
16	15083889	15083890	1.76e-08	0.3943	62.091	54.644	0.000123
16	15083893	15083894	4.9e-09	0.3979	56.227	48.329	4.03e-05
16	15083898	15083899	7e-09	0.395	61.457	54.217	5.53e-05
16	15083900	15083901	7.41e-08	0.3641	61.343	54.036	0.00041
16	15083903	15083904	7.97e-09	0.3878	61.539	54.714	6.2e-05
16	15083956	15083957	4.02e-08	0.3475	69.438	62.139	0.000246
16	15083959	15083960	1.7e-09	0.3744	67.274	58.7	1.61e-05
16	15083973	15083974	2.35e-10	0.3861	64.503	56.44	2.97e-06
16	15083985	15083986	1.82e-09	0.3678	60.133	52.473	1.7e-05
16	15084018	15084019	1.81e-08	0.3784	42.011	33.971	0.000126
16	15084023	15084024	6.51e-11	0.4383	62.191	53.099	9.73e-07
16	15084030	15084031	4.39e-08	0.3798	61.909	53.769	0.000265
16	15084042	15084043	2.79e-06	0.3371	58.722	51.946	0.00746
16	15084050	15084051	4.93e-07	0.38	59.225	50.726	0.00186
16	15084054	15084055	2.73e-06	0.3602	57.886	49.532	0.00733
16	15084063	15084064	4.86e-07	0.4056	56.889	47.506	0.00184
16	15084066	15084067	1e-07	0.4406	59.176	48.907	0.000523
16	15084078	15084079	6.2e-08	0.4633	54.52	43.424	0.000354
16	15084105	15084106	2.31e-06	0.4746	54.72	44.229	0.00637
16	15286640	15286641	3.76e-07	-0.3841	73.959	78.696	0.00152
16	21233572	21233573	4.85e-07	0.5685	20.968	13.099	0.00184
16	29994398	29994399	6.89e-07	1.0068	93.848	84.525	0.00244
16	33458984	33458985	1.22e-06	0.2304	31.489	26.429	0.00385
16	49310940	49310941	3.86e-07	0.3485	35.613	27.423	0.00155
16	49372915	49372916	3.18e-06	-1.1652	3.355	8.428	0.00827
16	50613109	50613110	5.81e-07	0.4153	94.582	92.302	0.00211
16	75533017	75533018	2.14e-06	0.7588	9.195	5.235	0.006
16	77467625	77467626	6.48e-07	0.4787	37.913	26.591	0.00231
16	81659821	81659822	6.03e-07	0.5328	75.412	69.022	0.00218
16	84840106	84840107	3.8e-07	0.455	28.921	18.727	0.00153
16	84840348	84840349	2.54e-06	0.2727	41.533	33.394	0.00686
16	85430289	85430290	3.37e-06	0.4377	33.562	25.138	0.00864
16	88034219	88034220	3.72e-06	0.9922	82.38	73.979	0.00931
16	88134760	88134761	3.26e-11	0.5308	54.51	42.105	5.45e-07
16	88134796	88134797	9.06e-08	0.4589	37.53	30.732	0.000483
16	88135083	88135084	2.56e-07	0.4701	49.438	40.633	0.00112
16	88312515	88312516	9.36e-08	0.8372	88.421	75.705	0.000497
16	88567628	88567629	3.69e-08	1.0263	87.728	80.166	0.000228
16	88658386	88658387	2.16e-07	0.1719	50.8	45.823	0.000976
16	89707737	89707738	4.09e-07	0.4987	7.402	5.571	0.00162
17	57088	57089	1.51e-07	-0.6825	48.823	66.003	0.000734
17	57128	57129	5.42e-07	-0.6245	45.825	63.307	0.002
17	97528	97529	4.94e-07	-0.476	28.353	36.964	0.00186
17	184770	184771	1.75e-06	-0.4494	60.284	69.045	0.00512
17	184789	184790	2.5e-10	-0.5658	48.224	60.33	3.13e-06
17	184833	184834	8.68e-16	-0.6865	51.228	65.52	3.98e-11
17	184837	184838	1.76e-17	-0.7201	45.884	61.137	9.97e-13
17	184841	184842	2.54e-16	-0.6934	54.233	68.387	1.26e-11
17	184843	184844	2.8e-13	-0.6107	54.418	67.265	8.21e-09
17	184866	184867	1.04e-15	-0.683	46.375	59.589	4.65e-11
17	184873	184874	2.95e-15	-0.6777	45.146	58.639	1.24e-10
17	184880	184881	4.85e-16	-0.6973	48.55	63.565	2.34e-11
17	184895	184896	9.24e-15	-0.6778	44.398	57.749	3.66e-10
17	184932	184933	1.19e-14	-0.7109	47.291	60.527	4.62e-10
17	184966	184967	5.16e-12	-0.6971	42.885	53.756	1.08e-07
17	184970	184971	1.62e-13	-0.7601	45.219	58.561	5.11e-09
17	185102	185103	3.7e-06	-0.4551	50.983	61.92	0.00927
17	185142	185143	1.46e-11	-0.5889	52.789	64.43	2.7e-07
17	185152	185153	4.92e-10	-0.5198	51.924	61.856	5.62e-06
17	185165	185166	8.25e-10	-0.505	52.207	62.614	8.77e-06
17	216855	216856	1.29e-06	0.2934	55.184	50.754	0.00403
17	216897	216898	1.98e-07	0.2878	43.546	39.017	0.000906
17	406312	406313	4.33e-07	0.2619	63.891	56.182	0.00169
17	406334	406335	1.3e-06	0.2452	64.034	57.137	0.00405
17	406341	406342	1.52e-08	0.2869	65.609	57.69	0.000108
17	406348	406349	1.87e-07	0.2626	64.641	56.963	0.000866
17	406358	406359	5.78e-07	0.2477	65.517	58.427	0.00211
17	406380	406381	9.74e-08	0.2629	66.059	58.975	0.000512
17	406387	406388	1.78e-06	0.2366	66.569	59.757	0.00518
17	406394	406395	6.26e-08	0.2683	66.148	58.128	0.000357
17	406426	406427	6.32e-09	0.3009	66.275	57.997	5.05e-05
17	406433	406434	3.2e-10	0.3304	67.229	58.332	3.82e-06
17	406440	406441	9.62e-10	0.3227	66.068	56.876	9.89e-06
17	406447	406448	5.51e-08	0.2895	65.504	57.29	0.000319
17	406472	406473	2.64e-11	0.3798	67.748	58.08	4.49e-07
17	406479	406480	1.03e-10	0.3801	67.765	58.255	1.46e-06
17	406486	406487	2.44e-08	0.3351	64.954	57.013	0.000162
17	406493	406494	1.87e-07	0.3135	65.633	58.617	0.000866
17	406496	406497	1.2e-07	0.3232	66.888	59.056	0.000605
17	406501	406502	9.8e-10	0.3776	68.077	59.169	1e-05
17	416906	416907	3.49e-06	0.3141	85.601	81.832	0.00887
17	3807939	3807940	8.36e-08	0.5958	62.151	49.144	0.000451
17	4612460	4612461	4.95e-07	-0.3842	55.813	59.968	0.00187
17	4612465	4612466	9.62e-08	-0.4012	58.322	62.239	0.000506
17	4612557	4612558	1.46e-06	-0.2481	65.864	66.788	0.00444
17	4612609	4612610	2.28e-10	-0.2983	48.81	50.694	2.89e-06
17	4612619	4612620	6.88e-11	-0.3073	49.641	52.247	1.03e-06
17	4612628	4612629	2.26e-12	-0.3324	49.157	52.01	5.3e-08
17	4612634	4612635	4.78e-10	-0.2973	49.733	52.296	5.47e-06
17	4612640	4612641	8.37e-10	-0.2985	47.995	50.799	8.88e-06
17	4612643	4612644	1.61e-08	-0.2761	48.608	50.623	0.000114
17	4612651	4612652	4.5e-10	-0.3089	48.313	50.652	5.19e-06
17	4612659	4612660	5.01e-08	-0.2721	47.501	49.673	0.000295
17	4612666	4612667	1.61e-07	-0.2703	43.916	46.407	0.00077
17	4612668	4612669	1.8e-06	-0.2479	45.224	47.094	0.00522
17	4612676	4612677	1.84e-07	-0.272	46.589	49.56	0.000856
17	4612685	4612686	7.58e-09	-0.3187	41.843	45.342	5.95e-05
17	4612687	4612688	9.6e-07	-0.2777	38.337	42.1	0.00316
17	4612689	4612690	3.63e-09	-0.3257	45.62	49.514	3.09e-05
17	4612696	4612697	3.77e-11	-0.3872	40.593	44.655	6.17e-07
17	4612704	4612705	9.97e-15	-0.4655	43.173	48.701	3.92e-10
17	4612708	4612709	2.34e-14	-0.476	41.002	45.775	8.73e-10
17	4612710	4612711	1.13e-11	-0.4262	44.464	48.59	2.15e-07
17	4612748	4612749	3.53e-12	-0.5062	39.3	46.757	7.73e-08
17	4612754	4612755	1.92e-10	-0.4659	43.429	48.824	2.54e-06
17	4612796	4612797	2.06e-07	-0.4409	46.63	50.658	0.000936
17	6455321	6455322	2.23e-06	0.4658	86.539	83.335	0.00619
17	6558222	6558223	1.05e-06	-0.4239	41.616	49.298	0.00341
17	6558225	6558226	2.32e-08	-0.4913	40.416	50.319	0.000156
17	6558253	6558254	8.22e-08	-0.4969	40.025	50.174	0.000447
17	6558258	6558259	1.79e-09	-0.5742	38.573	50.116	1.68e-05
17	6558285	6558286	1.08e-09	-0.6235	34.609	48.03	1.1e-05
17	6558293	6558294	2.12e-06	-0.4992	37.535	46.386	0.00595
17	6558314	6558315	3.36e-09	-0.682	26.676	39.679	2.9e-05
17	6558327	6558328	1.34e-07	-0.6008	31.629	43.807	0.000667
17	6558356	6558357	1.78e-08	-0.6399	35.349	47.193	0.000124
17	6558365	6558366	1.29e-06	-0.5402	40.002	49.141	0.00401
17	6558375	6558376	2.34e-07	-0.5729	39.009	48.182	0.00104
17	6558394	6558395	2.61e-07	-0.5641	37.311	47.617	0.00113
17	6558396	6558397	1.82e-07	-0.5592	40.86	51.602	0.00085
17	6558413	6558414	3.92e-06	-0.4741	42.839	51.457	0.00963
17	6558427	6558428	1.96e-07	-0.5329	34.532	44.309	0.0009
17	6558440	6558441	2.93e-10	-0.6211	39.835	51.741	3.57e-06
17	6558546	6558547	2.69e-16	-0.639	38.016	50.548	1.31e-11
17	6558578	6558579	9.16e-12	-0.5217	39.298	49.62	1.78e-07
17	6558596	6558597	1.87e-11	-0.5193	44.447	53.733	3.31e-07
17	6558634	6558635	1.63e-12	-0.5908	44.654	56.311	4.04e-08
17	6558656	6558657	4.13e-13	-0.5647	44.434	56.841	1.16e-08
17	6558658	6558659	1.08e-12	-0.5566	44.085	55.796	2.76e-08
17	6558709	6558710	1.4e-11	-0.5099	37.341	47.447	2.61e-07
17	6558772	6558773	2.33e-15	-0.5608	47.612	58.594	9.92e-11
17	6558815	6558816	2.16e-10	-0.4374	34.899	43.437	2.8e-06
17	6558835	6558836	2.49e-06	-0.3103	48.36	54.699	0.00677
17	6558851	6558852	3.59e-09	-0.3999	63.106	70.296	3.06e-05
17	6558892	6558893	6.56e-24	-0.6453	44.487	57.265	7.24e-19
17	6558939	6558940	2.11e-18	-0.5897	41.924	53.334	1.32e-13
17	6558945	6558946	2.11e-18	-0.6118	40.413	51.456	1.32e-13
17	6558948	6558949	1.56e-18	-0.6305	34.642	45.69	1.03e-13
17	6558951	6558952	4.23e-17	-0.6113	33.448	43.7	2.3e-12
17	6558960	6558961	1.99e-14	-0.5627	43.812	55	7.5e-10
17	6558981	6558982	2.69e-07	-0.5296	17.324	24.088	0.00116
17	6558990	6558991	7.94e-10	-0.5655	31.618	44.838	8.5e-06
17	6558996	6558997	3.14e-07	-0.5146	26.698	35.327	0.00131
17	6945561	6945562	4.07e-06	0.6702	22.266	13.044	0.00991
17	7078930	7078931	3.21e-06	-0.5311	92.607	95.408	0.00831
17	8030722	8030723	1.52e-06	0.3315	28.586	23.209	0.0046
17	8030779	8030780	1.5e-06	0.3428	67.315	60.136	0.00453
17	13927201	13927202	1.21e-07	-0.5204	66.823	76.666	0.000609
17	14139472	14139473	1e-06	0.4329	76.231	68.419	0.00328
17	14462782	14462783	1.17e-07	0.6557	18.746	9.598	0.000595
17	14463032	14463033	4e-06	0.5362	17.758	11.875	0.00979
17	15736276	15736277	7.32e-07	-0.4134	69.1	77.267	0.00255
17	16725734	16725735	1.42e-07	-0.7076	81.694	88.908	0.000697
17	16735479	16735480	9.43e-14	-0.9558	10.436	18.116	3.14e-09
17	16735617	16735618	5.61e-10	-0.6797	6.838	11.271	6.26e-06
17	16736292	16736293	1.85e-06	-0.5201	32.87	44.599	0.00533
17	16741444	16741445	1.85e-06	-0.4139	29.891	37.304	0.00533
17	20280050	20280051	3.16e-06	0.3445	59.539	52.374	0.00822
17	20771409	20771410	3.51e-06	0.387	74.684	68.354	0.00893
17	31255822	31255823	2.06e-11	0.2676	34.29	28.994	3.6e-07
17	31255909	31255910	2.27e-10	0.2252	37.851	32.907	2.89e-06
17	31256054	31256055	8.31e-08	0.1972	68.839	65.278	0.00045
17	39823783	39823784	3.54e-06	0.5444	87.604	81.302	0.00897
17	41400229	41400230	6.67e-14	-0.2171	46.405	51.553	2.32e-09
17	43568668	43568669	3.03e-07	-0.491	5.717	8.927	0.00128
17	43568681	43568682	5.96e-09	-0.466	9.811	14.189	4.78e-05
17	43661186	43661187	7.82e-11	-0.3809	8.369	11.336	1.15e-06
17	43661188	43661189	1.43e-06	-0.2757	9.16	11.357	0.00436
17	43661198	43661199	3.11e-06	-0.2347	12.25	14.849	0.00812
17	44214813	44214814	6.23e-10	0.7304	77.657	62.539	6.91e-06
17	44337275	44337276	2.38e-06	-0.1991	61.824	67.546	0.00655
17	45920599	45920600	1.72e-07	0.9771	8.664	5.857	0.000812
17	46590576	46590577	5.29e-10	-0.4986	41.201	50.831	5.99e-06
17	46590619	46590620	2.8e-09	-0.5195	33.394	40.867	2.47e-05
17	46590635	46590636	2.75e-11	-0.6219	31.073	40.739	4.63e-07
17	46590657	46590658	2.63e-09	-0.613	26.323	37.443	2.34e-05
17	46713418	46713419	9.51e-08	0.6096	88.95	85.126	0.000502
17	48858651	48858652	4.55e-07	0.359	47.733	38.404	0.00176
17	66393115	66393116	2.6e-07	0.3659	59.727	48.826	0.00113
17	74583308	74583309	5.15e-08	0.4357	45.174	38.471	0.000301
17	75249986	75249987	1.78e-06	-1.3427	52.665	76.166	0.0052
17	75448055	75448056	2.95e-06	-2.408	0.378	2.679	0.00778
17	75448089	75448090	3.53e-08	-1.2565	1.897	6.675	0.00022
17	75448103	75448104	1.98e-06	-0.8775	3.448	7.278	0.00565
17	75448113	75448114	1.1e-06	-1.0738	2.298	5.712	0.00352
17	75448115	75448116	2.07e-06	-1.0701	2.059	5.8	0.00585
17	75448121	75448122	3.06e-08	-1.223	2.149	6.301	0.000196
17	75453417	75453418	4.64e-08	-0.6865	6.189	9.633	0.000278
17	75453474	75453475	2.03e-06	-0.653	6.242	10.353	0.00576
17	75453810	75453811	5.31e-08	-0.8355	5.088	10.105	0.000309
17	76649210	76649211	1.3e-07	0.3998	66.534	56.164	0.00065
17	76649257	76649258	1.23e-06	0.4267	73.065	64.339	0.00387
17	77508054	77508055	8.48e-11	1.6998	58.236	34.985	1.23e-06
17	77508704	77508705	3.44e-12	-0.9309	51.718	64.931	7.56e-08
17	77702323	77702324	6.27e-08	-0.4435	40.32	49.64	0.000357
17	78336465	78336466	2.39e-06	0.7655	95.024	92.401	0.00656
17	78850055	78850056	9.31e-12	0.5056	86.633	77.259	1.81e-07
17	78850641	78850642	9.74e-07	0.2555	83.547	79.359	0.0032
17	78850664	78850665	5.37e-08	0.2506	78.265	72.966	0.000312
17	78850768	78850769	3.43e-11	0.2649	73.227	67.932	5.67e-07
17	78850780	78850781	5.59e-11	0.2403	61.59	56.061	8.61e-07
17	78850786	78850787	1.69e-17	0.3073	52.085	44.579	9.67e-13
17	78850809	78850810	5.96e-07	0.2598	16.021	12.567	0.00216
17	78850840	78850841	1.46e-07	0.2684	17.174	14.181	0.000713
17	78850860	78850861	5.29e-07	0.2675	15.847	13.269	0.00197
17	79019355	79019356	3.38e-06	0.3453	55.585	51.859	0.00866
17	79122609	79122610	2.9e-06	-0.5245	53.761	65.376	0.00769
17	80759623	80759624	5.52e-07	-0.8386	92.361	95.996	0.00203
18	10476038	10476039	1.17e-06	-0.4004	18.757	23.369	0.0037
18	12777030	12777031	1.2e-10	0.4476	69.219	62.529	1.68e-06
18	12777034	12777035	3.28e-08	0.397	73.136	68.452	0.000207
18	12777039	12777040	3.99e-08	0.3686	67.72	62.078	0.000245
18	12777042	12777043	4.38e-07	0.3416	70.279	65.371	0.0017
18	12777068	12777069	3.01e-10	0.3944	66.121	60.49	3.63e-06
18	12777071	12777072	1.03e-09	0.3915	69.882	64.309	1.05e-05
18	12777080	12777081	1.03e-08	0.3515	66.389	60.967	7.72e-05
18	12777094	12777095	5.29e-13	0.4302	61.695	54.02	1.44e-08
18	12777117	12777118	1.02e-10	0.3866	57.649	51.09	1.45e-06
18	12777123	12777124	7.3e-08	0.3251	56.341	51.41	0.000405
18	12777126	12777127	1.24e-08	0.3472	57.344	52.054	9.03e-05
18	12777131	12777132	2.08e-10	0.3883	59.174	53.524	2.73e-06
18	12777135	12777136	5.34e-10	0.3822	56.487	50.28	6.03e-06
18	12777139	12777140	8.2e-09	0.3588	58.794	53.178	6.31e-05
18	12777144	12777145	1.56e-10	0.3989	55.687	49.313	2.11e-06
18	12777157	12777158	2.89e-08	0.3518	54.539	49.476	0.000186
18	12777176	12777177	4.52e-08	0.3557	55	49.156	0.000272
18	12777193	12777194	2.66e-10	0.4276	57.901	49.663	3.28e-06
18	12777199	12777200	9.92e-08	0.3707	56.509	50.473	0.000519
18	12777202	12777203	6.68e-10	0.4352	58.205	49.145	7.36e-06
18	12777206	12777207	3.9e-09	0.4201	56.719	48.928	3.29e-05
18	12777221	12777222	7.47e-10	0.4633	58.079	48.252	8.09e-06
18	12777247	12777248	8.72e-07	0.4027	57.838	49.617	0.00292
18	13262128	13262129	8.08e-07	0.189	76.912	75.646	0.00276
18	13262544	13262545	7.08e-07	0.2681	73.569	70.852	0.00249
18	15000000	15000001	4.28e-07	-0.3382	28.103	34.622	0.00167
18	34902692	34902693	1.72e-07	-0.7124	6.353	12.734	0.000813
18	44908029	44908030	2.26e-06	0.5552	89.016	84.181	0.00626
18	47211674	47211675	1.85e-09	0.4242	62.14	53.654	1.72e-05
18	51915208	51915209	1.55e-15	0.7527	22.989	15.977	6.64e-11
18	51915384	51915385	4.4e-07	0.6083	19.485	13.892	0.00171
18	56724589	56724590	2.79e-07	0.9168	15.166	5.966	0.00119
18	56724604	56724605	1.01e-07	0.9836	15.225	5.876	0.000525
18	71958207	71958208	9.82e-10	0.5811	80.726	71.54	1e-05
18	71958226	71958227	8.02e-08	0.4353	68.837	59.721	0.000437
18	74571209	74571210	1.6e-06	0.6845	69.267	57.127	0.00478
18	77376740	77376741	1.28e-06	0.4967	41.457	35.081	0.00399
18	77376991	77376992	1.6e-07	0.7034	28.584	17.34	0.000769
18	77377057	77377058	7.76e-07	0.5939	24.343	15.371	0.00267
18	77513508	77513509	3.99e-06	0.3889	66.728	57.798	0.00976
18	77579911	77579912	9.49e-07	0.4105	50.282	39.812	0.00314
18	77586051	77586052	1.65e-08	0.4256	51.247	40.283	0.000116
18	77586054	77586055	1.11e-06	0.3784	42.294	33.665	0.00355
18	77586098	77586099	3.05e-08	0.4272	61.071	48.735	0.000195
18	77586102	77586103	5.78e-09	0.4497	59.828	46.683	4.68e-05
18	77586119	77586120	6.83e-10	0.4767	57.852	43.071	7.45e-06
18	77586232	77586233	3.05e-06	0.453	72.635	59.808	0.008
18	77586583	77586584	1.79e-06	0.3001	76.778	70.517	0.00521
18	77586588	77586589	1.18e-13	0.4387	73.852	63.703	3.87e-09
18	77586596	77586597	6.66e-09	0.3382	72.48	64.29	5.27e-05
18	77586647	77586648	2.3e-10	0.3874	78.846	72.447	2.9e-06
18	77586652	77586653	4.29e-11	0.3593	68.87	60.818	6.9e-07
18	77586710	77586711	9.36e-07	0.3589	88.552	83.686	0.0031
18	77586712	77586713	1.05e-11	0.3924	77.886	70.145	2.01e-07
18	77586717	77586718	3.98e-11	0.3639	74.348	66.207	6.47e-07
18	77586759	77586760	2.21e-06	0.2448	51.769	45.362	0.00616
18	77586782	77586783	7.25e-08	0.398	86.861	81.733	0.000403
18	77917580	77917581	2.56e-07	0.4516	38.668	29.446	0.00112
18	77917615	77917616	3.99e-11	0.5961	32.66	22.874	6.47e-07
18	77917647	77917648	3.2e-08	0.5051	29.667	22.334	0.000203
18	77917660	77917661	3.09e-09	0.5285	32.077	23.891	2.7e-05
18	77917666	77917667	3.27e-09	0.5528	28.74	20.993	2.83e-05
18	77917674	77917675	1.4e-09	0.6319	22.76	15.427	1.36e-05
18	77917686	77917687	1.42e-09	0.5896	26.589	18.675	1.38e-05
18	77917715	77917716	7.05e-08	0.5371	23.703	16.92	0.000394
18	77917722	77917723	6.27e-07	0.5235	21.05	15.791	0.00225
18	77917758	77917759	4.21e-07	0.5287	22.632	15.987	0.00165
18	77917798	77917799	3.15e-06	0.4967	24.299	17.465	0.00821
18	77917965	77917966	3.83e-07	0.6528	17.401	10.722	0.00154
18	77917971	77917972	4.2e-07	0.5866	21.465	13.111	0.00165
18	77917987	77917988	6.83e-10	0.635	24.263	16.361	7.45e-06
18	77917999	77918000	8.7e-07	0.4964	22.904	16.261	0.00292
18	77918012	77918013	1.42e-07	0.5044	24.385	16.964	0.000697
18	77918037	77918038	3.73e-06	0.3858	30.85	24.438	0.00932
18	77918046	77918047	1.18e-06	0.3925	33.944	25.799	0.00373
18	77918052	77918053	1.17e-08	0.4587	34.92	26.544	8.68e-05
18	77918142	77918143	1.01e-07	0.4839	32.344	24.125	0.000525
19	523300	523301	4.12e-07	-0.6373	83.832	89.407	0.00163
19	523331	523332	1.63e-09	-0.765	80.984	89.469	1.55e-05
19	719372	719373	2e-06	0.4429	41.906	32.508	0.0057
19	719395	719396	2.69e-06	0.5295	29.87	19.787	0.00723
19	1133600	1133601	8.26e-08	0.7029	26.892	17.484	0.000448
19	1881273	1881274	4.58e-10	0.4868	86.87	82.807	5.27e-06
19	2546742	2546743	6.85e-08	0.5563	68.149	55.64	0.000384
19	3838104	3838105	1.42e-06	-0.6044	89.213	91.83	0.00435
19	4036191	4036192	3.03e-10	-1.1923	23.082	35.861	3.65e-06
19	4369987	4369988	5.22e-07	1.7559	2.12	1.027	0.00195
19	4370070	4370071	3.53e-06	1.5235	2.215	1.397	0.00894
19	4370088	4370089	4.91e-07	1.8218	2.062	1.163	0.00186
19	5484522	5484523	4.04e-09	0.4732	69.686	57.741	3.39e-05
19	6517476	6517477	2.16e-13	0.7374	94.474	88.279	6.58e-09
19	6660531	6660532	7.08e-08	0.4476	47.83	39.586	0.000395
19	6660582	6660583	7.11e-10	0.5138	77.847	71.566	7.72e-06
19	6660606	6660607	2.15e-11	0.4979	61.926	53.831	3.73e-07
19	6660625	6660626	1.16e-09	0.4665	61.119	53.666	1.17e-05
19	6660652	6660653	1.53e-11	0.6149	74.951	66.583	2.82e-07
19	6660654	6660655	4.12e-07	0.4745	75.96	70.12	0.00163
19	10649495	10649496	8.95e-07	0.2959	36.181	30.686	0.00299
19	12876832	12876833	5.6e-07	-0.611	24.402	31.507	0.00206
19	12876925	12876926	3.89e-06	-0.5207	21.952	26.226	0.00961
19	13874993	13874994	2.53e-08	-0.5021	20.178	28.846	0.000168
19	13875014	13875015	2.96e-10	-0.5253	20.288	28.321	3.58e-06
19	13875045	13875046	4.28e-25	-0.7349	20.328	31.464	5.09e-20
19	13875053	13875054	2.39e-31	-0.8252	17.845	30.563	4.27e-26
19	13875063	13875064	2.85e-26	-0.7407	17.435	28.467	3.88e-21
19	13875067	13875068	2.09e-27	-0.7505	16.999	28.29	3.23e-22
19	13875083	13875084	6.02e-31	-0.8331	14.298	23.996	1.03e-25
19	13875096	13875097	2.07e-31	-0.7054	20.17	31.525	3.83e-26
19	13875102	13875103	1.02e-24	-0.6964	12.413	20.406	1.15e-19
19	13875111	13875112	5.81e-49	-0.7093	20.478	31.271	6.74e-43
19	13875113	13875114	8.16e-46	-0.7095	17.151	26.459	6.3e-40
19	13875126	13875127	4.6e-51	-0.7271	14.689	23.088	7.11e-45
19	13875135	13875136	2.68e-63	-0.7402	18.894	29.09	1.24e-56
19	13875150	13875151	8.01e-37	-0.6875	11.755	17.843	1.86e-31
19	13875159	13875160	7.24e-52	-0.7493	14.843	23.532	1.68e-45
19	13875174	13875175	1.98e-26	-0.6855	8.644	13.16	2.78e-21
19	13875183	13875184	8.19e-41	-0.767	11.523	18.234	2.92e-35
19	13875198	13875199	1.36e-19	-0.6854	6.491	9.689	1.03e-14
19	13875207	13875208	6.48e-26	-0.7849	8.02	13.184	8.29e-21
19	18160220	18160221	3.02e-06	1.7507	69.626	31.687	0.00795
19	28916156	28916157	1.68e-06	0.5044	34.772	26.554	0.00498
19	29895988	29895989	3.08e-06	-0.5163	8.411	13.282	0.00804
19	29896356	29896357	8.64e-07	-0.5897	14.194	21.645	0.0029
19	39647321	39647322	2.16e-07	0.4466	61.138	50.332	0.000976
19	39647364	39647365	5.56e-07	0.4035	49.68	40.666	0.00204
19	47471056	47471057	1.73e-06	0.302	34.837	31.121	0.00507
19	47471084	47471085	1.73e-06	0.2907	37.518	32.668	0.00507
19	47471140	47471141	1.6e-06	0.2808	47.748	42.562	0.00477
19	48284768	48284769	1.64e-07	0.6718	94.225	92.147	0.000784
19	49398605	49398606	3.5e-06	0.3525	59.876	50.919	0.00889
19	52960863	52960864	3.42e-08	2.155	9.981	2.235	0.000214
19	57230479	57230480	2.53e-07	-0.2422	27.77	31.51	0.00111
19	57375915	57375916	2.49e-06	0.3439	45.108	39.043	0.00677
19	58837736	58837737	1.85e-07	0.5544	57.651	41.997	0.00086
20	22633462	22633463	1.01e-06	-0.4754	42.033	52.862	0.00328
20	25968252	25968253	7.29e-07	-0.3721	21.88	28.654	0.00254
20	25990634	25990635	5.04e-07	-0.2813	18.028	21.591	0.0019
20	25990664	25990665	4.68e-07	-0.2642	22.458	25.996	0.00178
20	25990678	25990679	1.18e-08	-0.2998	22.878	26.858	8.72e-05
20	25990680	25990681	6.35e-07	-0.2637	22.824	26.38	0.00227
20	25990684	25990685	3.98e-07	-0.2756	20.824	24.396	0.00159
20	25990708	25990709	2.59e-09	-0.3273	19.877	23.808	2.32e-05
20	25990713	25990714	1.12e-10	-0.3463	21.106	25.726	1.58e-06
20	25990715	25990716	5.38e-10	-0.3378	20.326	24.681	6.04e-06
20	25990726	25990727	3.68e-08	-0.2867	22.853	27.061	0.000228
20	25990740	25990741	7.62e-08	-0.2819	22.094	26.078	0.000418
20	25990763	25990764	2.54e-06	-0.2488	22.015	25.262	0.00686
20	25990791	25990792	1.12e-08	-0.3017	23.298	27.816	8.39e-05
20	35020208	35020209	1.76e-06	0.3307	60.504	51.845	0.00515
20	43378848	43378849	1.03e-06	0.5861	50.706	36.894	0.00336
20	43682033	43682034	2.09e-06	0.4038	36.55	30.989	0.00588
20	43936853	43936854	9.4e-08	0.4452	69.139	61.018	0.000498
20	43936866	43936867	2.93e-07	0.4282	66.976	58.595	0.00125
20	43936876	43936877	1.25e-06	0.4105	40.542	32.275	0.0039
20	43936896	43936897	2.17e-08	0.4728	53.9	44.329	0.000148
20	43936902	43936903	1.3e-07	0.4632	58.687	48.727	0.000651
20	45887570	45887571	3.78e-07	0.4301	61.114	53.01	0.00152
20	47013687	47013688	3.73e-06	-0.4705	65.916	77.23	0.00933
20	47252485	47252486	1.98e-07	0.4327	18.637	14.535	0.000908
20	55405043	55405044	1.52e-06	-0.3793	27.609	37.48	0.0046
20	55923482	55923483	5.68e-07	0.3792	38.428	30.862	0.00208
20	55923484	55923485	5.61e-07	0.3787	36.388	29.641	0.00206
20	55923493	55923494	8.04e-07	0.3593	38.857	31.503	0.00275
20	55923510	55923511	8.89e-10	0.4354	39.952	30.999	9.33e-06
20	55923518	55923519	1.7e-06	0.3466	36.16	29.427	0.00501
20	55923529	55923530	4.16e-07	0.3633	37.524	29.845	0.00164
20	55923536	55923537	6.54e-08	0.3894	36.946	29.419	0.000369
20	61366453	61366454	1.93e-06	0.4267	40.372	31.812	0.00553
20	61366459	61366460	1.77e-09	0.5223	56.713	45.795	1.66e-05
20	61366465	61366466	1.77e-09	0.5469	42.122	30.726	1.66e-05
20	61506981	61506982	4.58e-07	-0.4052	58.143	62.547	0.00176
20	61506994	61506995	4.61e-07	-0.389	47.919	53.198	0.00177
20	61660250	61660251	2.18e-06	-0.5132	25.744	34.576	0.00609
20	61660699	61660700	2.6e-07	-0.726	63.212	77.08	0.00113
20	61660749	61660750	1.4e-06	-0.5235	61.576	71.667	0.0043
20	61660840	61660841	1.77e-11	-0.6342	67.008	77.673	3.19e-07
20	61660860	61660861	2.73e-06	-0.4166	66.827	72.764	0.00732
20	61660880	61660881	4.49e-07	-0.42	55.752	62.645	0.00174
20	61660933	61660934	1.59e-06	-0.3723	59.809	64.936	0.00477
20	62363864	62363865	2.48e-08	0.9505	84.167	75.278	0.000165
21	15351940	15351941	1.34e-06	0.4281	23.434	18.442	0.00413
21	15351971	15351972	1.17e-06	0.3339	41.425	36.032	0.00372
21	15351979	15351980	4.2e-08	0.3794	38.192	31.207	0.000255
21	15352004	15352005	1.06e-08	0.3554	42.197	35.475	7.93e-05
21	15352017	15352018	2.24e-06	0.2748	46.637	41.654	0.00622
21	15352042	15352043	2.55e-06	0.2918	29.976	25.096	0.00688
21	15352062	15352063	2.61e-07	0.3166	27.062	22.161	0.00113
21	15352064	15352065	2.13e-10	0.4055	25.793	19.374	2.76e-06
21	15352085	15352086	1.41e-07	0.3064	30.347	24.699	0.000694
21	15352090	15352091	9.4e-12	0.4015	30.26	24.811	1.82e-07
21	15352093	15352094	1.12e-08	0.3405	28.273	24.093	8.39e-05
21	15352137	15352138	3.76e-07	0.2831	35.561	32.628	0.00152
21	15352143	15352144	3e-07	0.2794	41.373	37.161	0.00127
21	15352157	15352158	2.81e-10	0.3673	35.298	29.461	3.44e-06
21	15352401	15352402	6.91e-07	0.4507	12.073	8.566	0.00244
21	15352403	15352404	8.39e-10	0.4852	16.142	11.377	8.88e-06
21	15352436	15352437	1.16e-07	0.3361	20.792	15.838	0.000593
21	15352443	15352444	2.65e-06	0.2814	22.798	18.64	0.00714
21	15352493	15352494	3.03e-07	0.3554	18.473	14.243	0.00128
21	15352506	15352507	1.16e-06	0.3484	18.19	13.388	0.00369
21	15352572	15352573	5.78e-09	0.5175	16.01	10.442	4.68e-05
21	15352582	15352583	1.41e-10	0.6915	11.454	6.683	1.94e-06
21	15352598	15352599	4.5e-13	0.809	11.031	6.33	1.25e-08
21	15352600	15352601	3.11e-14	0.8986	10.698	5.625	1.14e-09
21	15352608	15352609	9.91e-09	0.5046	16.629	12.1	7.47e-05
21	15352635	15352636	6.02e-07	0.3624	25.456	20.291	0.00217
21	15352641	15352642	6.87e-16	0.7378	16.984	10.414	3.22e-11
21	15352648	15352649	3.6e-07	0.3572	28.294	22.592	0.00147
21	15352685	15352686	1.83e-11	0.6015	19.149	12.687	3.25e-07
21	15353047	15353048	6.38e-08	0.836	23.282	13.53	0.000361
21	15436071	15436072	5.35e-10	-1.0938	81	90.438	6.03e-06
21	15436074	15436075	2.45e-07	-0.8645	84.079	89.399	0.00108
21	15436085	15436086	7.96e-11	-1.0883	82.666	90.342	1.16e-06
21	15436091	15436092	2.41e-08	-0.844	82.475	88.488	0.000161
21	15436122	15436123	2.49e-12	-0.9355	80.991	88.783	5.62e-08
21	15436155	15436156	1.36e-14	-1.0068	84.194	91.177	5.22e-10
21	15436170	15436171	2.88e-14	-0.8949	83.682	89.031	1.07e-09
21	15436175	15436176	1.15e-18	-1.0235	82.255	89.667	7.72e-14
21	15436206	15436207	2.47e-18	-0.9029	81.737	88.499	1.52e-13
21	15436219	15436220	1.22e-22	-1.0417	83.656	90.228	1.2e-17
21	15436221	15436222	4.64e-23	-1.0285	82.481	89.423	4.78e-18
21	15436225	15436226	3.19e-26	-1.0964	81.388	89.814	4.23e-21
21	15436245	15436246	6.22e-20	-0.8307	79.837	84.865	4.88e-15
21	15436260	15436261	1.18e-22	-0.9095	81.885	87.352	1.18e-17
21	15436272	15436273	1e-28	-1.0212	80.143	87.984	1.66e-23
21	15436275	15436276	2.25e-27	-1.0068	81.345	88.359	3.37e-22
21	15436283	15436284	1.04e-27	-1.0032	81.846	88.127	1.67e-22
21	15436309	15436310	1.66e-34	-1.0995	81.112	88.573	3.35e-29
21	15436314	15436315	2.92e-37	-1.1614	82.266	89.496	7.13e-32
21	15436324	15436325	9.04e-42	-1.2065	80.546	88.743	3.81e-36
21	15436331	15436332	1.34e-37	-1.1146	81.452	87.552	3.67e-32
21	15436339	15436340	1.17e-38	-1.1162	80.883	87.196	3.38e-33
21	15436342	15436343	5.79e-39	-1.1041	80.61	87.665	1.92e-33
21	15436349	15436350	6.12e-35	-0.9907	79.423	85.556	1.29e-29
21	15436351	15436352	1.18e-43	-1.1807	80.17	88.51	6.08e-38
21	15436360	15436361	1.67e-41	-1.1274	81.328	88.596	6.46e-36
21	15436362	15436363	7e-39	-1.0772	81.413	88.021	2.16e-33
21	15436371	15436372	1.43e-37	-1.0406	81.608	88.442	3.69e-32
21	15436390	15436391	1.34e-45	-1.1602	80.615	88.213	8.88e-40
21	15436412	15436413	1.31e-42	-1.0849	81.237	88.166	6.05e-37
21	15436419	15436420	7.48e-36	-0.9545	80.196	86.628	1.65e-30
21	15436442	15436443	1.45e-31	-0.926	80.208	86.357	2.81e-26
21	15436452	15436453	3.24e-23	-0.7748	79.077	83.688	3.42e-18
21	15436454	15436455	1.04e-23	-0.7885	78.548	83.897	1.12e-18
21	15436482	15436483	3.68e-15	-0.6887	78.819	84.353	1.51e-10
21	15436484	15436485	3.11e-17	-0.7488	77.186	83.351	1.71e-12
21	15436503	15436504	2.12e-13	-0.7153	75.909	82.639	6.52e-09
21	15436520	15436521	2.86e-08	-0.6073	78.6	83.695	0.000185
21	15436558	15436559	1.23e-07	-0.7375	74.432	83.14	0.000618
21	15436616	15436617	1.79e-11	-0.9647	79.894	89.566	3.21e-07
21	15436657	15436658	1.35e-09	-0.7771	82.765	88.589	1.32e-05
21	15436663	15436664	2.44e-12	-0.8785	81.653	89.396	5.55e-08
21	15436670	15436671	5.23e-15	-1.0051	81.354	89.549	2.11e-10
21	15436705	15436706	1.88e-16	-0.9742	82.778	89.694	9.55e-12
21	15436713	15436714	9.44e-19	-1.0436	82.421	90.4	6.43e-14
21	15436720	15436721	2.69e-20	-1.101	82.491	91.405	2.18e-15
21	15436727	15436728	4.65e-21	-1.1266	83.18	91.591	4.23e-16
21	15436733	15436734	5.14e-18	-0.9832	84.209	91.115	3.09e-13
21	15436764	15436765	1.88e-18	-0.8788	80.981	88.441	1.23e-13
21	15436777	15436778	1.9e-18	-0.8899	82.643	89.643	1.23e-13
21	15436780	15436781	1.72e-21	-0.9915	83.375	90.17	1.59e-16
21	15436785	15436786	2.24e-20	-0.9279	82.403	88.927	1.85e-15
21	15436796	15436797	1.93e-20	-0.9667	82.914	90.111	1.62e-15
21	15436806	15436807	7.18e-19	-0.9116	83.165	89.411	5e-14
21	15436808	15436809	7.13e-19	-0.9269	83.3	89.643	5e-14
21	15436816	15436817	3.06e-19	-0.9784	84.111	90.777	2.25e-14
21	15436828	15436829	2.69e-17	-0.8894	82.307	88.821	1.5e-12
21	15436866	15436867	5.25e-11	-0.7493	82.307	87.918	8.17e-07
21	15436889	15436890	5.27e-08	-0.6601	82.602	87.965	0.000308
21	15436891	15436892	6.98e-07	-0.5964	83.915	87.587	0.00246
21	15436899	15436900	6.78e-10	-0.8042	83.986	89.908	7.44e-06
21	15436914	15436915	1.13e-08	-0.7626	85.051	90.198	8.39e-05
21	15436933	15436934	3.11e-07	-0.6888	84.785	90.003	0.0013
21	15436951	15436952	9.16e-10	-0.8852	84.674	91.701	9.54e-06
21	25114969	25114970	2.22e-06	0.4839	32.29	24.085	0.00617
21	34394280	34394281	2.47e-07	0.4418	34.73	26.224	0.00109
21	34402042	34402043	4.09e-07	0.5916	27.064	21.95	0.00162
21	34620081	34620082	9.6e-07	-0.7555	9.422	15.759	0.00316
21	34694137	34694138	3.15e-06	1.4173	81.1	66.839	0.0082
21	36060691	36060692	8.48e-07	-0.6161	74.162	84.005	0.00286
21	36060701	36060702	2.82e-08	-0.6317	72.02	81.845	0.000183
21	36060710	36060711	2.81e-06	-0.5327	74.278	82.243	0.00751
21	36060726	36060727	2.01e-08	-0.6432	74.687	82.342	0.000138
21	36060733	36060734	5.43e-09	-0.625	70.419	79.072	4.43e-05
21	36060771	36060772	1.89e-11	-0.7945	72.477	83.039	3.32e-07
21	36060795	36060796	7.58e-08	-0.6315	68.166	77.661	0.000417
21	39644332	39644333	9.08e-08	-0.4694	25.562	33.454	0.000484
21	40329235	40329236	1.18e-07	-0.5769	21.954	32.509	0.0006
21	43528527	43528528	2.08e-06	-0.387	15.963	21.719	0.00585
21	43990191	43990192	8.61e-11	-0.4753	47.15	56.834	1.24e-06
21	45622826	45622827	1.61e-06	0.3868	33.711	25.01	0.0048
21	46143122	46143123	2.81e-06	0.6863	11.755	6.225	0.0075
21	47560841	47560842	6.44e-08	0.2993	55.3	48.255	0.000364
21	48081321	48081322	4.01e-07	0.5104	41.735	32.764	0.00159
21	48081365	48081366	4.02e-07	0.4987	44.137	34.86	0.0016
21	48081383	48081384	1.08e-06	0.4569	46.056	36.768	0.00348
21	48081402	48081403	1.47e-06	0.4308	47.84	38.9	0.00446
22	17628412	17628413	1.96e-07	-0.8364	86.463	91.498	0.000902
22	18985636	18985637	2.32e-06	-0.3937	45.623	54.648	0.00639
22	20712491	20712492	2.18e-07	-1.1137	88.3	95.824	0.000983
22	20714776	20714777	1.24e-13	-0.8445	81.687	89.614	3.98e-09
22	20793090	20793091	7.05e-07	0.4854	82.719	74.715	0.00248
22	22471900	22471901	1.69e-07	0.2908	46.655	40.553	0.000802
22	22471906	22471907	8.69e-09	0.3131	44.607	37.975	6.66e-05
22	22471912	22471913	3.34e-08	0.2927	45.321	39.358	0.000211
22	22471930	22471931	7.63e-09	0.2931	44.995	39.534	5.99e-05
22	22471943	22471944	4.7e-08	0.2687	44.457	40.053	0.00028
22	22471945	22471946	1.02e-06	0.2392	43.09	38.977	0.00332
22	22471960	22471961	1.6e-06	0.2283	42.686	39.238	0.00478
22	22472182	22472183	5.14e-07	0.2999	54.786	48.477	0.00192
22	22472184	22472185	1.79e-06	0.2877	48.514	42.709	0.00521
22	22472218	22472219	2.59e-06	0.3554	27.042	23.044	0.00698
22	23152607	23152608	4.75e-07	0.5945	43.741	32.067	0.00181
22	23152803	23152804	2.75e-12	0.516	49.258	38.647	6.15e-08
22	23921856	23921857	2.53e-06	0.9583	41.087	24.679	0.00686
22	24585408	24585409	4.62e-09	0.6055	90.76	84.463	3.82e-05
22	24585556	24585557	8.15e-12	0.5172	85.425	79.215	1.61e-07
22	25209114	25209115	6.26e-08	0.3207	46.866	39.779	0.000357
22	25209238	25209239	3.05e-07	0.3438	49.43	42.011	0.00129
22	25209247	25209248	1.1e-06	0.3324	51.526	45.158	0.00351
22	26132706	26132707	3.03e-06	0.4571	58.405	53.362	0.00797
22	26132756	26132757	2.85e-13	0.5953	36.422	27.683	8.28e-09
22	27831961	27831962	1.45e-06	0.3868	63.136	56.009	0.00441
22	27831988	27831989	3.2e-08	0.4496	65.479	57.022	0.000203
22	27832003	27832004	3.19e-10	0.5711	77.233	67.645	3.82e-06
22	27832050	27832051	3.99e-07	0.4881	74.999	65.031	0.00159
22	27834465	27834466	2.52e-09	0.4418	46.771	37.156	2.26e-05
22	27834503	27834504	1.11e-07	0.3974	45.721	36.769	0.000571
22	27834505	27834506	4.54e-07	0.3779	45.152	37.198	0.00175
22	27834509	27834510	1.27e-06	0.3593	48.763	41.227	0.00396
22	27834534	27834535	2.3e-06	0.3698	40.983	32.409	0.00636
22	27834549	27834550	3.7e-07	0.3931	49.349	40.268	0.0015
22	37529772	37529773	3.23e-06	0.3911	28.14	23.211	0.00835
22	37529890	37529891	4.43e-08	0.554	38.331	30.184	0.000268
22	39942277	39942278	3.17e-07	-0.7316	39.361	55.4	0.00132
22	39952105	39952106	7.61e-07	-0.3274	33.656	40.584	0.00262
22	44654948	44654949	1.65e-06	-0.6195	10.253	16.068	0.00489
22	45832927	45832928	2.05e-08	0.4793	69.02	66.27	0.000141
22	45832930	45832931	8.53e-07	0.4241	66.359	65.132	0.00287
22	45832937	45832938	3.32e-07	0.4541	70.095	66.549	0.00137
22	45832942	45832943	4.63e-11	0.5823	66.248	62.016	7.35e-07
22	45832951	45832952	1.24e-09	0.5602	66.859	62.836	1.23e-05
22	45832954	45832955	1.7e-09	0.5656	68.66	62.941	1.61e-05
22	45832967	45832968	1.84e-08	0.5379	65.136	61.31	0.000128
22	45832971	45832972	7.65e-07	0.4771	66.144	63.509	0.00263
22	50473268	50473269	2.2e-07	0.3933	40.181	34.737	0.000987
22	50473297	50473298	3.64e-06	0.3208	43.332	38.664	0.00917
22	50473323	50473324	7.18e-07	0.3469	37.113	32.747	0.00252
22	50473345	50473346	1.64e-07	0.3824	33.146	27.775	0.000784
22	50473587	50473588	1.35e-06	0.4102	43.897	37.937	0.00415
22	50473603	50473604	1.59e-07	0.4304	46.421	40.309	0.000765
22	50473709	50473710	1.01e-06	0.4301	42.999	37.502	0.00329
22	50473928	50473929	1.1e-08	0.5011	37.604	29.357	8.22e-05
22	50500059	50500060	1.65e-07	-0.7882	7.314	12.956	0.000786

## Sheet: Table S2
Table S2. Results of DMRs from ACPA Positive vs. Negative comparison after blood composition adjustment.
chr	start	end	#DMC	DMR_beta_mean	DMR_qv_mean	Meth_diff_mean
1	2689164	2689179	3	-0.16	0.235	-3.1
1	2886327	2886344	4	-0.71	0.328	-5
1	2886499	2886512	6	-0.65	0.00112	-4.2
1	7596398	7596504	6	1	0.128	5.1
1	7598955	7599153	4	-0.31	0.213	-4.4
1	9887874	9887937	6	0.3	0.172	7
1	11040416	11040597	8	0.3	0.315	5.2
1	16115402	16115594	5	0.24	0.347	4.4
1	16862137	16862145	3	0.2	0.518	3.8
1	16862283	16862500	8	0.17	0.138	3.9
1	17003325	17003369	3	-0.31	0.131	-5.5
1	17020082	17020109	4	-0.27	0.474	-0.53
1	17020128	17020156	4	-0.31	0.238	-0.74
1	17020207	17020231	6	-0.34	0.145	-0.91
1	17020274	17020314	9	-0.28	0.215	-0.58
1	17020324	17020385	6	-0.25	0.133	-0.72
1	17020451	17020558	13	-0.38	0.251	-1.4
1	17020610	17020641	4	-0.33	0.517	-3
1	19029738	19029745	3	0.27	0.15	6.6
1	39975128	39975170	6	-0.32	0.0157	-5.5
1	39991670	39991806	5	0.39	0.0496	7.7
1	42248808	42248999	6	0.35	0.0668	8.6
1	42249060	42249120	3	0.61	0.0135	10
1	45452521	45452638	5	-0.47	0.33	-6.4
1	75592751	75592951	7	0.35	0.361	5.3
1	76189734	76189802	4	-0.38	0.403	-4
1	82627662	82627741	5	-0.63	0.0747	-2.1
1	92589470	92589553	5	0.77	0.0463	12
1	101003807	101003925	3	-0.33	0.146	-5.9
1	111740368	111740490	3	0.39	0.123	5.6
1	120217696	120217840	3	0.6	0.371	14
1	142891031	142891192	7	-0.16	0.332	-3.3
1	145382519	145382592	6	-0.22	0.274	-1
1	146549500	146549854	19	0.27	0.103	6
1	146549944	146550652	52	0.27	0.0943	5.2
1	146550679	146550782	11	0.3	0.0923	5.4
1	146555162	146555427	5	0.28	0.4	4.1
1	146555529	146555553	3	0.26	0.293	4.6
1	146555597	146555625	3	0.3	0.114	4.2
1	146577894	146578123	5	-0.43	0.0565	-8
1	147801285	147801327	4	0.29	0.404	6.8
1	147801417	147801662	11	0.34	0.124	7.7
1	149293954	149294099	14	0.17	0.125	4.5
1	149670242	149670475	21	-0.3	0.0763	-5
1	149672932	149672982	4	-0.21	0.303	-2.5
1	151694471	151694486	4	0.4	0.191	5.2
1	152082811	152082836	3	0.36	0.118	2.6
1	153606178	153606247	7	0.4	0.164	8
1	154839831	154839910	6	-0.29	0.119	-4.2
1	157248773	157249336	52	0.63	0.0138	12
1	159892412	159892684	4	0.41	0.226	6.9
1	161427037	161427256	36	-0.42	0.0761	-1.2
1	161427275	161427300	4	-0.3	0.431	-1.7
1	168025489	168025610	18	0.37	0.157	7.9
1	168025632	168025665	8	0.52	0.0939	11
1	200864887	200865050	8	-0.44	0.0227	-9.8
1	201618335	201618400	11	-0.34	0.251	-4.3
1	201618495	201618511	3	-0.35	0.0563	-4.8
1	203052023	203052159	5	0.35	0.0118	6.6
1	226538337	226538388	6	-0.38	0.146	-6.9
1	234367322	234367435	11	-0.3	0.352	-5.5
1	234367540	234367641	6	-0.35	0.085	-5.9
1	234450897	234451026	7	0.58	0.00376	8.6
1	243264837	243264922	7	-0.21	0.0162	-6.6
1	246038359	246038368	3	0.32	0.151	8.1
1	247620634	247620797	6	0.37	0.243	4.3
1	248100326	248101010	77	-0.8	0.00803	-3.6
2	293668	293678	3	0.43	0.15	3.6
2	293862	293870	4	0.46	0.000467	4.8
2	863958	863976	4	0.45	0.216	3.7
2	864070	864097	6	0.32	0.342	0.11
2	864976	864994	4	0.31	0.488	-0.18
2	1129633	1129862	7	-0.75	0.201	-2.7
2	2660352	2660370	3	0.36	0.163	5.6
2	3827278	3827483	6	-0.28	0.396	-6
2	10684257	10684426	3	0.42	0.305	5.9
2	11020847	11020879	3	0.33	0.408	3.8
2	46567260	46567323	3	0.37	0.262	4.1
2	90413937	90413965	3	-0.2	0.0383	-2.1
2	91777826	91777884	6	-0.19	0.368	-1.6
2	91777926	91778007	3	-0.16	0.32	-1.7
2	91815031	91815057	4	0.23	0.000447	3.4
2	91850066	91850103	5	-0.4	0.127	-6.4
2	91932888	91933014	11	-0.56	0.14	-14
2	100902125	100902130	4	0.65	0.00079	12
2	113993404	113993549	16	-0.23	0.299	-6.9
2	113993568	113993929	62	-0.32	0.051	-7.5
2	113994578	113994654	3	-0.3	0.232	-4.7
2	120048527	120048663	4	-0.26	0.256	-9.3
2	121578519	121578698	7	0.31	0.235	6.6
2	128453773	128453799	4	0.37	0.000883	8.7
2	130794659	130794676	3	0.3	0.212	4.5
2	130794732	130794768	5	0.29	0.178	4.7
2	130795341	130795455	9	0.29	0.14	4.6
2	132559908	132560214	30	-0.63	0.0306	-6.9
2	132587550	132587582	3	-0.23	0.476	-2.8
2	132587641	132587671	3	-0.25	0.0695	-4.2
2	132587689	132587734	5	-0.22	0.184	-4.1
2	132587851	132587933	8	-0.27	0.266	-5.6
2	180275859	180275912	5	-0.52	0.096	-5.2
2	208976961	208977436	49	0.42	0.162	7.3
2	238380309	238380391	6	-0.57	0.000474	-7.2
2	240878320	240878448	8	-0.29	0.207	-5.4
2	241562757	241562804	4	0.28	0.186	4.1
2	241562852	241562891	3	0.22	0.394	4
3	8685724	8685926	6	-0.44	0.271	-4.9
3	8686152	8686223	3	-0.44	0.289	-2.1
3	12828947	12829185	10	-0.53	0.00142	-11
3	75445260	75445397	10	-0.23	0.339	-4.2
3	124867784	124868059	21	0.61	0.075	9.5
3	125709799	125709876	4	0.36	0.212	4.8
3	125710027	125710041	3	0.44	0.0722	5.1
3	129898285	129898493	5	-0.44	0.19	-0.53
3	151178632	151179071	44	0.57	0.116	9.1
4	53700	53768	5	0.13	0.134	1.4
4	53792	53799	3	0.13	0.0348	2
4	124831	124841	3	0.58	0.42	1.2
4	124989	125672	46	0.48	0.0918	3.9
4	1513024	1513110	6	-0.46	0.271	-5.3
4	1513172	1513322	16	-0.57	0.0266	-7.4
4	1513406	1513526	6	-0.48	0.0646	-7.5
4	1513917	1513984	6	-0.56	0.075	-7.4
4	1514227	1514264	4	-0.83	0.564	-12
4	1514336	1514353	4	-0.6	0.234	-11
4	1514414	1514479	7	-0.51	0.0786	-11
4	2403895	2403931	3	0.41	0.137	3.7
4	2404054	2404430	24	0.6	0.0541	7.9
4	3042966	3043047	8	0.33	0.0957	5
4	6009925	6010039	16	0.38	0.208	3.2
4	6010043	6010185	21	0.39	0.153	3.8
4	7337586	7337832	10	0.98	0.0726	4.5
4	8276807	8276890	4	-0.28	0.236	-4.8
4	10021008	10021076	5	0.29	0.193	5.9
4	14864654	14864661	3	0.34	0.308	5.4
4	55499519	55499773	21	-0.4	0.00648	-5.1
4	119512881	119513167	27	0.48	0.049	1.9
4	129389690	129389745	4	0.44	0.00337	9.8
4	183890637	183890723	6	0.49	0.0142	11
4	185189026	185189181	12	0.53	0.000557	9.8
4	185189256	185189263	3	0.45	0.0371	4
4	187123202	187123282	5	0.29	0.0297	7.3
4	187124667	187124895	9	0.33	0.176	4.8
4	187125337	187125697	66	0.63	0.0219	11
4	190940445	190940482	5	0.37	0.3	2.4
5	415643	415780	8	-0.33	0.22	-2.9
5	415875	415890	3	-0.29	0.214	-1.6
5	502436	502654	13	0.31	0.125	5.3
5	1594197	1594250	5	0.62	0.0679	2.9
5	1594261	1594323	10	1.1	0.0595	2.4
5	1594343	1594633	47	1.4	0.0517	2.6
5	1594698	1595049	48	1	0.037	2.9
5	65029218	65029264	4	0.56	0.000163	5
5	77147023	77147075	8	-0.37	0.15	-9.3
5	119793871	119794217	14	-0.2	0.0523	-3.1
5	131436761	131436891	3	0.34	0.342	3.3
5	135418165	135418309	5	-0.52	0.229	-3.7
5	140263367	140263380	3	0.19	0.287	3.4
5	140620984	140621048	5	0.19	0.169	3
5	140625810	140625866	4	0.32	0.239	6.7
5	140711919	140711928	3	0.22	0.154	5.7
5	140712130	140712140	4	0.17	0.198	3.8
5	140712246	140712271	3	0.18	0.229	3.4
5	140720141	140720150	3	0.35	0.168	5.7
5	140720212	140720219	3	0.25	0.111	3.6
5	140720260	140720272	3	0.27	0.0241	4.5
5	140720316	140720380	7	0.25	0.145	4.1
5	140720421	140720427	3	0.22	0.177	2.2
5	140720514	140720534	5	0.26	0.135	4
5	140720632	140720706	16	0.27	0.022	5.5
5	140720770	140720827	5	0.21	0.128	4.6
5	140725738	140725768	5	0.23	0.105	4.5
5	140725790	140725805	4	0.25	0.119	4.2
5	140725927	140725965	3	0.23	0.21	5.8
5	140745457	140745503	3	0.27	0.113	5.6
5	140745769	140745887	16	0.2	0.0834	4
5	140746018	140746050	3	0.21	0.204	3.7
5	140751697	140751700	4	0.21	0.00362	4.2
5	140755428	140755487	5	0.19	0.0656	4.2
5	140755597	140755627	3	0.17	0.329	3.2
5	140755639	140755658	3	0.18	0.354	3.2
5	140755737	140755789	6	0.26	0.0474	5.3
5	140755876	140755939	5	0.27	0.0232	5.7
5	140769309	140769318	4	0.18	0.155	3.7
5	140779248	140779267	3	0.17	0.31	4
5	140779350	140779380	5	0.23	0.213	3.2
5	140779392	140779423	6	0.17	0.152	2.6
5	140794626	140794643	5	0.15	0.292	3.2
5	140794730	140794750	4	0.2	0.119	2.7
5	140802530	140802543	3	0.16	0.229	4.1
5	140807390	140807398	3	0.21	0.332	3.1
5	140807540	140807589	9	0.2	0.228	3.8
5	140812064	140812105	6	0.2	0.0218	4.5
5	140812162	140812180	3	0.12	0.391	3
5	140812214	140812237	4	0.19	0.0695	3.9
5	154022118	154022336	9	0.39	0.00489	5.1
5	158103810	158103955	3	0.64	0.149	9.3
5	171203344	171203485	14	0.62	0.000328	11
5	179740765	179740900	15	0.39	0.179	6
6	3027946	3027966	4	-0.47	0.34	-3.5
6	3028085	3028200	11	-0.58	0.224	-3.9
6	15998363	15998445	5	0.5	0.115	9.4
6	16198386	16198497	11	0.45	0.207	4.9
6	20032535	20032564	3	0.29	0.383	5.3
6	20032585	20032776	38	0.33	0.0859	6.3
6	20032849	20032889	5	0.45	0.165	9.1
6	25882335	25882600	38	-0.26	0.0618	-3.1
6	26043546	26043658	9	0.3	0.12	1.8
6	26043681	26043798	7	0.32	0.288	1.5
6	26522421	26522454	3	0.41	0.422	1.5
6	26522522	26522600	12	0.26	0.132	4.5
6	26743358	26743381	5	-0.35	0.119	-4.9
6	26743443	26743774	13	-0.31	0.117	-4.5
6	26755608	26755778	6	0.3	0.066	6.3
6	28129359	28129401	4	0.55	0.295	3.7
6	28701491	28701582	6	0.48	0.0388	5.3
6	29723455	29723460	3	-0.22	0.405	-5.5
6	29723563	29723638	4	-0.24	0.181	-4.1
6	29723730	29723826	4	-0.37	0.156	-4
6	29796429	29796456	4	0.16	0.0519	4.1
6	29894050	29894229	12	0.34	0.0755	3.4
6	29937794	29937949	4	0.41	0.000411	7.2
6	30412298	30412424	9	0.22	0.105	5.2
6	30418115	30418180	5	0.26	0.00214	6.4
6	30419311	30419402	12	0.31	0.0165	4.4
6	30419491	30419494	4	0.31	1.37e-05	5.5
6	30419551	30419687	17	0.4	0.0348	5.4
6	30419755	30419992	11	0.3	0.00875	5.7
6	30420312	30420477	6	0.3	0.0183	5.8
6	31238945	31239040	11	-0.42	0.172	-1.6
6	31241000	31241295	5	0.26	0.0561	4.4
6	31275580	31275876	17	-0.32	0.029	-6.3
6	31320309	31320348	6	0.36	0.00111	5.6
6	32557422	32557479	4	-0.53	0.000905	-5.9
6	37027177	37027416	11	-0.37	0.12	-6.7
6	41068556	41068872	42	0.84	0.0517	8.1
6	41068915	41068962	5	1.3	0.171	8.6
6	58149106	58149148	7	-0.57	0.0241	-4
6	71104429	71104516	8	0.28	0.00675	6.2
6	72892487	72892495	3	0.79	0.258	1.4
6	72892526	72892549	3	1.1	0.0914	1.6
6	111952414	111952557	3	0.44	0.0169	7.1
6	112164274	112164420	3	-0.37	0.223	-4.9
6	158060866	158061106	12	-0.48	0.024	-7.8
6	163673305	163673327	4	0.39	0.171	7.4
6	163681220	163681592	15	-0.37	0.122	-4.5
6	164460966	164461096	8	-0.48	0.169	-4.8
6	164461239	164461277	4	-0.3	0.232	-3.8
6	167411211	167411269	3	-0.39	0.00744	-9.2
6	168436187	168436506	18	-0.3	0.215	-5.1
6	170589577	170589730	11	0.25	0.208	5.1
7	1886277	1886467	12	0.48	0.249	8.6
7	1910373	1910399	3	0.6	0.071	9.1
7	2144459	2144514	3	0.28	0.144	4.9
7	12675563	12675735	6	-0.65	0.141	-6.6
7	32886340	32886566	8	1.4	0.0475	2.3
7	35224777	35224912	8	0.26	0.00118	6.2
7	36275762	36276123	70	0.74	0.0244	7.9
7	66829695	66829702	3	0.2	0.396	1.9
7	66829796	66829834	6	0.2	0.152	3.7
7	66829842	66829864	6	0.19	0.322	4.2
7	66829877	66829910	5	0.22	0.316	4.4
7	75924018	75924188	11	0.49	0.093	5.8
7	105596398	105596615	27	0.3	0.133	5.4
7	107201724	107201827	3	-0.85	0.133	-9.6
7	140225804	140225927	5	0.32	0.201	6.8
7	148888321	148888365	10	0.51	0.184	9.4
7	149484767	149485073	22	-0.44	0.0822	-8.8
7	157719757	157719799	3	-0.25	0.176	-0.16
7	158709860	158709936	8	-0.41	0.151	-4.8
7	158750340	158750655	25	0.4	0.0448	8.9
7	158750667	158751062	29	0.34	0.118	6.3
7	158905286	158905341	7	0.39	0.138	8.7
8	583070	583123	4	0.43	0.122	4
8	583162	583173	3	0.39	0.416	2.7
8	599905	600281	75	0.68	0.0241	7.6
8	637757	638004	41	0.6	0.08	5.8
8	929958	930278	10	-0.59	0.0429	-5.2
8	1972230	1972427	24	1.3	0.0236	4.7
8	2075493	2075516	6	0.71	0.206	1.7
8	2075661	2075770	20	0.76	0.0975	2.4
8	6899716	6899758	5	0.42	0.102	2.9
8	7924448	7924461	5	1.1	0.0115	14
8	20647268	20647437	4	0.45	0.125	9.7
8	124178416	124178476	4	0.36	0.0224	7
8	143404158	143404440	14	0.19	0.209	3.6
8	145792804	145792887	5	-0.16	0.265	-2.8
8	145912617	145912707	18	-0.44	0.0478	-5
9	14366193	14366284	11	0.35	0.0265	8
9	14910337	14910466	6	0.27	0.409	4.8
9	20209643	20209659	4	-0.38	0.00584	-7.6
9	37929566	37929629	3	0.31	0.0764	6.9
9	44118304	44118310	4	-0.38	0.125	-4.9
9	90559572	90559651	5	-0.36	0.0906	-6.9
9	113801759	113801914	7	0.3	0.259	4.7
9	114937985	114938016	3	0.39	0.122	9.2
9	115824654	115824778	16	0.26	0.0686	3.5
9	115824877	115824887	3	0.33	0.368	5.2
9	123604460	123604565	14	0.51	0.0284	9.8
9	123605570	123605667	11	0.73	0.156	3.8
9	123605783	123605828	7	0.84	0.0422	11
9	124988264	124988961	98	0.44	0.0635	2.5
9	124989005	124989215	18	0.33	0.286	0.53
9	124989542	124989862	40	0.47	0.0497	3
9	127601047	127601199	17	0.33	0.175	3.6
9	136196322	136196402	10	-0.19	0.0173	-3.9
9	138876294	138876432	7	0.36	0.024	6.6
9	138876501	138876572	7	0.43	0.00443	7.2
9	138876661	138876758	4	0.39	0.156	8.5
9	139527104	139527162	5	0.13	0.311	2.8
9	139527218	139527279	4	0.18	0.114	3.9
9	140783511	140783520	3	-0.16	0.195	-1.8
10	530655	530820	14	0.28	0.187	3.8
10	531276	531506	7	0.4	0.259	8.8
10	835302	835344	3	0.49	0.198	7.9
10	835377	835616	22	0.51	0.0319	8.5
10	2543436	2543527	10	0.26	0.243	3.4
10	7671295	7671386	6	0.63	0.149	6
10	28623968	28624022	5	-0.44	0.0163	-8.5
10	30667738	30667846	6	0.35	0.00111	5.2
10	31447094	31447196	3	-0.5	0.0184	-6.1
10	66813870	66814019	20	-0.37	0.217	-7.2
10	134775610	134775771	9	0.87	0.204	1.9
10	134775795	134775841	4	1.9	0.252	1.8
10	135039965	135040092	15	0.4	0.076	5.7
10	135040314	135040404	4	0.26	0.364	4.5
10	135040502	135040517	3	0.33	0.338	7
11	64936614	64936689	3	0.36	0.258	6.1
11	68637946	68638120	11	0.35	0.219	8.2
11	68658715	68658970	11	0.32	0.377	7.4
11	68695418	68695435	5	0.38	0.0307	7.4
11	71421225	71421431	6	0.17	0.337	1
11	73668457	73668642	9	0.34	0.426	7.5
11	82114906	82115058	28	-0.69	0.18	-4
11	82115089	82115099	3	-0.72	0.187	-4.3
12	220883	221082	4	0.3	0.263	5.8
12	297346	297362	3	0.4	0.216	4
12	297430	297775	55	0.39	0.0277	6.9
12	297838	297867	3	0.47	0.439	7.7
12	29542759	29542820	5	0.44	0.291	3.9
12	30354819	30354839	3	-0.34	0.32	-7.3
12	42539166	42539215	7	0.68	0.0055	12
12	109491430	109491553	6	0.52	0.0924	8.3
12	131040282	131040438	5	0.29	0.338	5.4
12	131171905	131171958	4	0.39	0.228	7.6
12	133050793	133050827	4	-0.18	0.559	-4.1
12	133170619	133170804	8	-0.26	0.275	-5.6
13	23412208	23412308	11	0.42	0.111	5.6
13	23412443	23412523	15	0.92	0.0775	7.4
13	23412595	23412620	3	0.39	0.161	9
13	24423136	24423234	4	0.34	0.0885	7.3
13	24902353	24902478	17	-0.4	0.217	-2.3
13	50194322	50194661	22	-0.43	0.0612	-4.6
13	94107101	94107184	6	-0.29	0.14	-5.1
13	94107219	94107414	28	-0.32	0.0239	-5.7
13	96137345	96137529	5	0.41	0.028	6.4
13	96205921	96206016	7	0.52	0.106	3.1
13	101910575	101910610	5	0.4	0.0812	5.8
13	112037385	112037553	14	1	0.00118	5.7
13	114634106	114634384	10	-0.41	0.0797	-8.1
13	114876644	114876683	6	0.17	0.157	3.2
13	114964114	114964120	3	0.55	0.363	5.7
14	21128168	21128335	10	0.34	0.199	5.3
14	33407198	33407250	3	0.36	0.239	4.4
14	33407334	33407383	9	0.42	0.0175	5.2
14	71248980	71249239	7	0.57	0.199	10
14	74057412	74057479	16	-0.78	0.161	-1.8
14	101751915	101751948	5	0.42	0.0538	7
14	102990071	102990331	14	0.37	0.273	6.2
14	102990341	102990414	3	0.36	0.437	3.6
14	104692136	104692208	5	0.18	0.0666	3.4
14	106147351	106147496	5	0.43	0.26	3.8
15	23454160	23454260	18	-0.35	0.0545	-7.1
15	23454283	23454293	3	-0.42	0.147	-8.9
15	23454330	23454345	3	-0.68	0.374	-11
15	29034907	29035163	12	0.27	0.242	5.4
15	40268670	40268688	3	0.36	0.621	3.4
15	40268720	40268975	37	0.58	0.21	7.3
15	40269004	40269026	5	0.58	0.363	6.3
15	78162998	78163073	5	-0.66	0.194	-2.1
15	78186523	78186620	11	0.24	0.249	5
15	78186630	78186690	13	0.33	0.137	7
15	78186775	78186812	4	0.4	0.273	5.2
15	83579512	83579663	3	0.43	0.191	8
15	91474560	91474621	6	-0.4	0.142	-8.4
16	1094063	1094082	4	0.43	0.31	6.6
16	2654089	2654263	8	1.7	0.376	1.7
16	12210970	12210988	3	0.39	0.093	5.2
16	12211130	12211141	3	0.58	0.203	0.9
16	12211146	12211164	3	0.27	0.218	1.9
16	12416906	12417040	5	0.26	0.185	4.8
16	15083510	15083662	16	0.3	0.277	3.5
16	15083701	15083733	4	0.36	0.112	4.9
16	15083766	15084137	71	0.38	0.0697	7.8
16	15084145	15084164	4	0.51	0.483	10
16	33458899	33458985	3	0.19	0.381	4.4
16	84840106	84840156	4	0.36	0.229	7.9
16	84840255	84840383	7	0.22	0.337	6.5
16	88134742	88134812	11	0.37	0.175	6.5
16	88135051	88135084	4	0.36	0.294	6.6
16	88658272	88658444	7	0.14	0.224	3.9
16	89707721	89707809	7	0.4	0.195	1.2
17	57053	57176	14	-0.56	0.102	-15
17	97528	97559	3	-0.4	0.0317	-7.4
17	184770	185166	40	-0.59	0.0395	-12
17	216813	216965	11	0.25	0.134	3.8
17	406288	406502	41	0.29	0.0152	7.8
17	3807876	3808100	8	0.48	0.13	10
17	4612410	4612850	60	-0.34	0.0272	-3.4
17	6455279	6455322	3	0.41	0.0231	2.8
17	6558064	6558997	84	-0.53	0.0183	-9.9
17	8030731	8030780	3	0.32	0.227	5.5
17	14462600	14463078	6	0.46	0.182	8.2
17	31255822	31256055	8	0.21	0.00479	4.1
17	43568668	43568682	4	-0.48	0.000371	-3.8
17	43661139	43661199	8	-0.29	0.0383	-2.3
17	45920581	45920638	3	0.85	0.0252	2.5
17	46590528	46590801	10	-0.54	0.116	-9.1
17	48858636	48858674	6	0.27	0.175	6.9
17	66393096	66393192	3	0.3	0.113	9.6
17	74583130	74583309	5	0.34	0.0506	4.5
17	75448000	75448281	24	-1.2	0.0503	-3.1
17	75453386	75453811	12	-0.68	0.0841	-4.1
17	76649155	76649258	5	0.38	0.0562	9.2
17	78850623	78850684	7	0.23	0.0116	4.4
17	78850719	78850861	18	0.24	0.167	3.7
18	10476038	10476221	7	-0.41	0.0569	-4.4
18	12776864	12776878	3	0.41	0.298	4.8
18	12776925	12777365	57	0.38	0.0327	6.3
18	34902522	34902604	3	-0.43	0.233	-6.2
18	34902692	34902713	3	-0.4	0.229	-6.2
18	51915208	51915406	5	0.61	0.0377	5.8
18	56724589	56724624	5	0.91	0.00498	8.8
18	71958205	71958246	6	0.43	0.0812	8
18	77376952	77377096	13	0.53	0.0836	8.2
18	77579911	77580013	5	0.31	0.136	6
18	77586011	77586148	16	0.38	0.0519	10
18	77586209	77586233	3	0.44	0.00393	13
18	77586522	77586565	3	0.23	0.258	4.8
18	77586581	77586643	9	0.32	0.0431	6.9
18	77586647	77586773	15	0.32	0.0368	6.5
18	77586777	77586838	6	0.31	0.0655	4.8
18	77917521	77917812	36	0.49	0.0345	6.7
18	77917906	77917940	6	0.39	0.331	5.3
18	77917956	77918053	26	0.47	0.0409	6.6
18	77918124	77918164	4	0.36	0.256	6.6
19	523256	523426	18	-0.51	0.235	-5.8
19	719323	719375	5	0.45	0.236	6.7
19	719386	719424	8	0.41	0.248	7.6
19	1133592	1133629	6	0.4	0.373	8
19	1881322	1881373	6	0.19	0.385	3.1
19	2546716	2546845	12	0.38	0.255	7.8
19	4369929	4370271	25	1.2	0.241	0.9
19	6660518	6660655	14	0.48	0.0234	7
19	12876799	12877041	23	-0.44	0.206	-3.2
19	13874993	13875208	38	-0.71	1.34e-05	-8.7
19	18160220	18160334	5	0.72	0.226	16
19	39647310	39647446	7	0.38	0.13	8.6
19	47471056	47471210	9	0.27	0.112	4.2
19	57230479	57230518	3	-0.19	0.113	-2.6
20	22633446	22633558	5	-0.39	0.202	-8.6
20	25990439	25990862	36	-0.27	0.081	-3.4
20	43378780	43378802	6	0.76	0.481	12
20	43378842	43378874	3	0.45	0.216	9.5
20	43681878	43682079	3	0.37	0.0393	6.3
20	43936749	43936911	14	0.41	0.0686	8.2
20	43936961	43937085	3	0.39	0.454	9.2
20	47013775	47013842	4	-0.32	0.529	-5.9
20	55923283	55923312	3	0.33	0.447	5.3
20	55923459	55923543	21	0.36	0.0322	7
20	61366366	61366373	3	0.39	0.0587	7.2
20	61366453	61366507	8	0.47	0.0777	9.1
20	61506932	61507014	7	-0.35	0.119	-3.8
20	61660250	61660266	3	-0.43	0.158	-7.3
20	61660275	61660313	6	-0.5	0.41	-12
20	61660699	61660750	6	-0.56	0.0914	-11
20	61660817	61660881	10	-0.45	0.0629	-6.6
20	61660933	61661018	5	-0.32	0.117	-4.4
21	15351922	15352188	37	0.31	0.0286	4.8
21	15352370	15352518	21	0.32	0.0337	4
21	15352531	15352791	24	0.53	0.019	5
21	15353010	15353070	5	0.52	0.0823	8.4
21	15436024	15437079	139	-0.92	0.00812	-6.7
21	25114969	25115049	3	0.36	0.191	7
21	34620081	34620141	3	-0.5	0.0614	-5.6
21	36060674	36060796	16	-0.63	0.000667	-9.2
21	40329235	40329328	4	-0.38	0.16	-8.2
21	43528660	43528721	4	-0.26	0.124	-4.8
21	47560657	47560780	7	0.2	0.227	3.2
21	47560841	47560936	5	0.23	0.325	5.3
21	48081257	48081477	29	0.4	0.0896	7.2
22	22471814	22472064	26	0.24	0.0809	4.4
22	22472088	22472144	7	0.2	0.148	3.1
22	22472160	22472219	10	0.28	0.0808	4.8
22	22472232	22472317	8	0.26	0.312	3.4
22	22472360	22472382	3	0.33	0.129	5.7
22	23152607	23152804	4	0.56	0.00082	11
22	24585556	24585560	3	0.47	0.00747	5.4
22	25208970	25209248	7	0.32	0.0418	6.6
22	26132706	26132757	5	0.48	0.0903	5.6
22	27831921	27832066	15	0.42	0.0332	8
22	27834426	27834722	23	0.34	0.115	7.4
22	37529726	37529773	3	0.36	0.041	5.1
22	37529826	37529891	3	0.5	0.0109	7
22	39952003	39952180	5	-0.32	0.0912	-5.8
22	44654908	44655031	4	-0.38	0.322	-5.2
22	45832927	45833005	22	0.47	0.0658	3
22	50473219	50473346	13	0.34	0.0658	4.2
22	50473516	50473992	18	0.38	0.112	5.1
22	50499941	50500060	8	-0.44	0.25	-4.5

## Sheet: Table S3
Table S3. Results of DMCs from self-report RA vs. Healthy comparison after blood composition adjustment.
chr	start	end	pvalue_RAvsHealthy	beta_RAvsHealthy	meth.RA	meth.Healthy	qvalue_RAvsHealthy
1	2144996	2144997	9.8e-07	1.2876	84.372	65.878	0.00524
1	6149539	6149540	8.52e-07	-1.579	84.027	93.916	0.00468
1	7916503	7916504	3.26e-07	-0.8868	31.623	52.427	0.0022
1	11983352	11983353	1.56e-06	-1.7727	69.507	92.812	0.00743
1	16839527	16839528	5.65e-08	-0.5414	17.403	26.517	0.000527
1	16972939	16972940	6.38e-09	-0.8122	43.398	62.83	8.52e-05
1	16976678	16976679	3.48e-10	0.9414	74.868	55.731	7.23e-06
1	17055413	17055414	5.63e-08	0.5206	73.055	58.286	0.000526
1	17213597	17213598	3.36e-09	-1.4217	81.143	94.708	4.99e-05
1	17223281	17223282	6.44e-07	0.5394	54.202	39.281	0.00378
1	22225372	22225373	6.47e-10	-1.8905	76.602	95.225	1.24e-05
1	22678342	22678343	1.4e-10	1.2561	39.713	15.272	3.26e-06
1	25391562	25391563	8.16e-07	1.154	81.163	57.943	0.00453
1	31345273	31345274	1.73e-06	-2.134	69.248	92.446	0.00803
1	39957607	39957608	2.99e-07	2.1797	13.797	1.853	0.00205
1	42631437	42631438	2.19e-06	-1.631	77.018	91.607	0.00967
1	79085222	79085223	3.64e-08	-1.2974	71.785	88.612	0.000362
1	100259809	100259810	7.89e-07	0.8411	49.275	31.162	0.00444
1	112942287	112942288	1.41e-06	0.9113	62.328	38.316	0.00685
1	143664046	143664047	6.66e-08	0.7074	49.493	34.93	0.000609
1	143664050	143664051	1.29e-07	0.7	40.49	27.397	0.00104
1	149712161	149712162	2.12e-06	0.7216	38.722	26.444	0.00943
1	157248954	157248955	7.28e-07	1.1968	67.167	36.796	0.00417
1	159683813	159683814	1.73e-07	-1.6846	76.862	94.333	0.00133
1	171653371	171653372	6.59e-10	-1.0618	64.363	82.553	1.25e-05
1	202172867	202172868	5.58e-07	1.0999	36.473	15.637	0.00335
1	202172895	202172896	1.31e-07	1.0456	52.747	28.85	0.00105
1	214535988	214535989	1.91e-07	1.4245	43.095	16.222	0.00144
1	243264842	243264843	2.07e-07	-0.6637	22.598	35.425	0.00153
1	243636846	243636847	2.24e-06	0.902	47.78	31.19	0.00978
1	246770989	246770990	2.88e-07	-1.2761	20.105	39.063	0.002
1	247569545	247569546	6.05e-08	-1.3906	85.008	95.208	0.000559
2	1605890	1605891	8.09e-07	-1.4031	78.327	93.011	0.00451
2	2850761	2850762	2.09e-06	-0.945	50.002	70.822	0.00936
2	3245953	3245954	1.05e-08	-1.1188	79.735	90.88	0.000128
2	3260594	3260595	7.48e-10	-1.4071	74.427	92.035	1.39e-05
2	21266362	21266363	1.13e-07	1.1214	50.483	25.03	0.000941
2	21266485	21266486	7.34e-07	1.2745	49.58	22.03	0.00419
2	44271364	44271365	4.58e-08	3.1873	17.022	1.328	0.000443
2	44271388	44271389	1.12e-08	2.8599	16.667	1.421	0.000136
2	44271425	44271426	4.64e-09	2.0062	19.82	2.268	6.67e-05
2	44271448	44271449	3.48e-08	2.0978	12.738	1.575	0.000351
2	44271479	44271480	1.26e-11	2.3377	12.5	1.612	3.69e-07
2	44271481	44271482	1.45e-09	2.0571	12.232	1.692	2.47e-05
2	44271533	44271534	7.18e-14	2.0433	13.065	2.262	3.51e-09
2	44271571	44271572	1.21e-17	2.3973	11.875	1.777	1.01e-12
2	44271649	44271650	3.81e-17	2.276	16.083	2.214	2.8e-12
2	55746220	55746221	1.7e-06	1.425	20.278	4.984	0.00791
2	65718931	65718932	1.95e-07	1.5965	54.612	23.131	0.00146
2	70045018	70045019	7.62e-07	-1.5637	80.52	94.488	0.00432
2	86080291	86080292	4.01e-07	1.3549	32.263	11.857	0.00259
2	88125194	88125195	3.97e-07	-1.1347	39.996	69.863	0.00257
2	88125207	88125208	5.18e-07	-1.0748	40.578	69.495	0.00315
2	88125227	88125228	2.3e-06	-0.9559	48.167	71.097	0.00991
2	88125249	88125250	1.04e-06	-1.0573	45.58	70.858	0.00545
2	88125254	88125255	8.64e-08	-1.1816	43.7	71.729	0.000755
2	88125274	88125275	2.24e-06	-1.1132	42.208	69.355	0.00977
2	88125276	88125277	4.88e-08	-1.3137	40.21	70.413	0.000464
2	88125287	88125288	7.11e-07	-1.2184	43.81	69.496	0.00409
2	88125297	88125298	6.94e-07	-1.3196	44.924	70.014	0.00402
2	90413887	90413888	1.02e-06	-0.5927	10.61	15.675	0.0054
2	90413964	90413965	1.37e-06	-0.6318	7.442	13.088	0.00673
2	91760985	91760986	1.98e-06	-0.7405	90.135	95.176	0.00895
2	91777710	91777711	1.23e-07	-0.647	16.112	21.614	0.00101
2	91777790	91777791	1.54e-06	-0.9792	4.587	8.38	0.00735
2	91777826	91777827	8.23e-07	-1.0095	5.653	11.36	0.00456
2	91778006	91778007	5.16e-07	-0.4995	13.933	19.378	0.00315
2	99251129	99251130	2.2e-06	0.8745	65.2	44.484	0.00968
2	101043080	101043081	4.7e-08	-1.2629	83.043	91.424	0.00045
2	101768865	101768866	1.85e-06	3.16	8.77	0.777	0.00847
2	109524408	109524409	1.47e-06	-1.4591	84.808	92.483	0.00706
2	112897811	112897812	4.44e-07	1.7763	31.388	9.479	0.00279
2	113190185	113190186	1.67e-06	0.7568	21.213	13.055	0.00779
2	113190281	113190282	1.59e-07	0.9479	19.973	9.927	0.00124
2	113190283	113190284	1.13e-06	0.8583	21.332	11.693	0.00583
2	113190307	113190308	2.2e-07	1.0134	17.502	8.532	0.00162
2	113190317	113190318	3.73e-11	1.265	20.082	8.227	9.96e-07
2	113190325	113190326	2.04e-08	1.1292	17.275	7.724	0.000226
2	113190329	113190330	2.46e-07	1.0489	16.667	8.045	0.00176
2	113190336	113190337	8.01e-07	1.0221	15.493	7.587	0.00449
2	113190350	113190351	2.17e-06	1.0086	14.983	6.931	0.00959
2	113190498	113190499	9.04e-08	1.1305	13.503	6.507	0.000782
2	113190522	113190523	4.64e-10	1.2432	17.29	8.271	9.31e-06
2	113190528	113190529	3.64e-14	1.4357	21.575	9.002	1.92e-09
2	113190531	113190532	2.59e-14	1.4415	22.267	9.238	1.42e-09
2	113190534	113190535	2.28e-14	1.4884	20.292	9.296	1.27e-09
2	113190539	113190540	3.64e-17	1.5863	24.657	10.262	2.72e-12
2	113190544	113190545	2.65e-18	1.6677	25.51	10.27	2.37e-13
2	113190550	113190551	2.63e-17	1.6137	29.057	14.528	2.04e-12
2	113190553	113190554	9.47e-21	1.7763	33.745	16.622	1.14e-15
2	113190566	113190567	4.47e-29	2.4152	60.55	22.185	3.67e-23
2	113190568	113190569	7.14e-29	2.3703	60.578	22.856	4.44e-23
2	113190581	113190582	1.4e-28	2.2943	56.843	23.783	6.64e-23
2	113190587	113190588	1.49e-27	2.234	51.688	21.963	5.56e-22
2	113190611	113190612	2.06e-26	2.1352	52.46	20.538	6.04e-21
2	113190617	113190618	7.56e-29	2.25	58.122	23.075	4.44e-23
2	113190623	113190624	7.15e-17	1.7148	40.078	18.727	4.98e-12
2	113190628	113190629	4.49e-12	1.4555	27.652	15.11	1.49e-07
2	113190633	113190634	6.14e-26	2.1137	42.875	15.505	1.58e-20
2	113190639	113190640	3.8e-30	2.2267	54.867	23.318	5.2e-24
2	113190642	113190643	6.16e-26	1.9808	56.68	25.167	1.58e-20
2	113190655	113190656	3.52e-22	1.8581	52.51	22.161	5.17e-17
2	113190657	113190658	2.46e-24	1.9631	51.573	21.036	4.6e-19
2	113190670	113190671	3.96e-25	1.9007	39.43	16.083	8.56e-20
2	113190676	113190677	1.3e-18	1.502	25.787	11.684	1.21e-13
2	113190700	113190701	6.18e-19	1.2835	22.273	9.665	6.04e-14
2	113190706	113190707	2.28e-20	1.2605	25.252	10.947	2.61e-15
2	113190709	113190710	6.87e-14	1.0587	20.93	10.255	3.4e-09
2	113190712	113190713	4.94e-13	1.0176	18.567	9.352	2.03e-08
2	113190717	113190718	4.03e-16	1.1295	18.947	7.981	2.67e-11
2	113190722	113190723	2.76e-19	1.2132	19.935	8.237	2.77e-14
2	113190728	113190729	2.88e-25	1.274	24.735	10.037	6.57e-20
2	113190731	113190732	3.11e-23	1.2002	24.075	10.835	4.92e-18
2	113190744	113190745	8.08e-20	1.0851	22.12	10.259	8.51e-15
2	113190746	113190747	1.28e-21	1.1229	22.652	9.991	1.7e-16
2	113190759	113190760	6.14e-22	1.1259	20.938	8.733	8.42e-17
2	113190763	113190764	4.86e-21	1.1274	18.752	7.591	6.05e-16
2	113190766	113190767	8.39e-20	1.1203	17.493	7.059	8.62e-15
2	113190790	113190791	4.62e-17	1.1114	15.033	6.032	3.33e-12
2	113190796	113190797	8.49e-14	1.0185	14.868	6.469	3.96e-09
2	113190799	113190800	7.38e-12	1.0007	12.655	5.69	2.33e-07
2	113190802	113190803	2.71e-12	1.0497	11.765	5.054	9.45e-08
2	113190807	113190808	2.67e-09	0.9628	9.86	4.507	4.18e-05
2	113190818	113190819	3.38e-11	0.9559	13.893	6.855	9.09e-07
2	113190821	113190822	6.53e-09	0.863	12.528	6.59	8.65e-05
2	113190834	113190835	9.34e-07	0.7568	12.22	6.956	0.00502
2	113190836	113190837	2.86e-08	0.8461	13.23	7.029	0.000301
2	113808634	113808635	1.18e-07	-1.5618	87.605	95.607	0.000975
2	120005515	120005516	5.46e-07	-1.4711	80.16	92.321	0.0033
2	120048662	120048663	1.1e-08	-0.9618	35.812	55.705	0.000134
2	120048709	120048710	6.22e-10	-1.1237	37.422	61.392	1.2e-05
2	120048711	120048712	1.28e-10	-1.2007	33.47	59.776	3.05e-06
2	120048752	120048753	1.99e-08	-1.2327	32.478	53.471	0.000223
2	120048767	120048768	3e-08	-1.2085	31.783	54.396	0.000313
2	120048787	120048788	5.66e-09	-1.3284	31.015	57.158	7.81e-05
2	128331478	128331479	3.78e-07	-1.7499	87.453	95.306	0.00247
2	130901566	130901567	1.59e-06	2.8405	36.297	8.484	0.00751
2	132218700	132218701	5.13e-07	0.7947	67.547	45.033	0.00314
2	181738147	181738148	8.88e-07	-0.8421	53.103	71.444	0.00482
2	200329524	200329525	2.03e-07	1.4392	19.138	5.397	0.0015
2	205411205	205411206	2.32e-06	0.9321	76.203	60.655	0.00998
2	217259908	217259909	7.48e-08	1.4849	48.8	18.53	0.000671
2	218801767	218801768	1.27e-07	3.0337	6.79	1.148	0.00103
2	233246214	233246215	9.31e-07	1.0784	23.95	8.463	0.00501
2	239018512	239018513	3.93e-15	-1.1778	74.7	86.543	2.45e-10
2	240153381	240153382	1.24e-06	0.9196	54.793	33.879	0.00625
2	240153638	240153639	1.9e-12	1.0223	50.157	30.495	6.83e-08
2	240287381	240287382	2.69e-07	-1.5103	81.5	92.725	0.0019
2	240312841	240312842	9.96e-13	-1.707	71.02	89.474	3.79e-08
2	242664024	242664025	6.38e-11	-1.5243	83.92	94.058	1.63e-06
2	242672105	242672106	1.19e-06	0.6943	16.378	13.11	0.00604
2	242672126	242672127	1.43e-06	0.7691	13.253	9.665	0.00691
2	242672164	242672165	2.95e-09	0.8997	14.522	8.975	4.52e-05
2	242672215	242672216	8.82e-08	0.7829	21.042	15.129	0.000767
2	242682355	242682356	3.89e-08	-2.9376	38.887	91.396	0.000384
2	242927877	242927878	7.53e-14	-1.0037	36.173	54.295	3.64e-09
2	242927897	242927898	3.56e-07	-0.6633	60.742	69.874	0.00236
3	11608514	11608515	2.47e-07	-1.6528	87.675	94.46	0.00177
3	14483395	14483396	6.41e-09	-1.4187	82.67	95.017	8.52e-05
3	20096723	20096724	1e-09	1.3233	38.347	13.816	1.77e-05
3	49710768	49710769	8.71e-07	1.0234	44.67	24.347	0.00475
3	54984741	54984742	3.35e-07	1.0085	52.15	33.294	0.00225
3	57164964	57164965	1.61e-06	1.0856	68.732	46.606	0.00756
3	69309535	69309536	1.49e-07	-1.3205	80.798	94.346	0.00117
3	75556027	75556028	2.12e-12	-1.4718	84.652	94.518	7.59e-08
3	75834864	75834865	1.06e-07	1.3334	8.342	2.26	0.000892
3	122281939	122281940	3.55e-08	-1.112	61.188	83.911	0.000356
3	126137555	126137556	2.2e-06	-2.3973	74.36	92.039	0.00967
3	182897641	182897642	3.13e-07	0.8315	41.168	24.695	0.00212
3	182897646	182897647	2.1e-06	0.7584	41.768	27.019	0.00936
3	193560969	193560970	3.94e-07	1.0559	66.297	43.818	0.00256
3	195576642	195576643	8.15e-07	-1.424	53.8	75.614	0.00453
3	195576675	195576676	5.17e-07	-1.3339	47.502	73.466	0.00315
3	195576689	195576690	1.05e-07	-1.4695	39.984	70.641	0.000883
3	195576695	195576696	1.57e-09	-1.7238	35.792	71.624	2.64e-05
3	195576698	195576699	8.12e-08	-1.4617	45.24	71.922	0.000718
3	195576700	195576701	1.05e-08	-1.6146	36.748	71.718	0.000128
3	195576709	195576710	1.14e-07	-1.5169	41.52	71.95	0.000944
3	195576717	195576718	8.77e-08	-1.6806	22.99	63.919	0.000766
3	195682437	195682438	1.58e-06	-0.7576	38.925	55.676	0.00746
3	195682595	195682596	2.66e-07	-0.9156	42.285	57.344	0.00188
3	196705742	196705743	1.56e-06	0.9831	37.162	20.421	0.00744
3	196705744	196705745	7.04e-09	1.1578	45.477	23.128	9.15e-05
3	196705756	196705757	3.01e-08	1.1446	41.6	21.185	0.000313
3	196705799	196705800	1.84e-07	1.0506	44.455	23.656	0.00139
3	197379937	197379938	5.59e-09	1.0111	24.815	9.109	7.75e-05
4	124232	124233	2.95e-07	1.3436	21.692	7.846	0.00203
4	125222	125223	1.31e-06	0.7843	13.958	7.446	0.00651
4	125374	125375	9.68e-08	1.0463	10.748	4.286	0.000827
4	125412	125413	1.91e-07	0.831	24.025	11.69	0.00144
4	890638	890639	9.68e-09	-1.9446	86.368	96.186	0.00012
4	1037125	1037126	1.72e-07	1.2323	45.94	22.283	0.00133
4	2302591	2302592	2.06e-06	-1.8853	85.156	94.671	0.00928
4	4034861	4034862	1.82e-07	-0.4367	53.56	60.22	0.00138
4	7920651	7920652	3.76e-08	1.158	75.382	49.86	0.000374
4	39448670	39448671	5.56e-07	1.2236	25.658	11.087	0.00335
4	43900954	43900955	6.85e-09	-1.5715	75.46	93.231	8.94e-05
4	85419649	85419650	1.38e-06	2.4283	6.987	0.872	0.00677
4	124528396	124528397	8.16e-07	1.5333	31.837	7.059	0.00453
4	132671825	132671826	1.77e-06	-0.3895	60.465	70.465	0.00818
4	153897642	153897643	3.21e-10	-2.2377	75.598	94.972	6.87e-06
4	159992083	159992084	4.88e-07	-1.6045	77.185	93.173	0.00301
4	170641391	170641392	1.23e-06	-2.0261	79.563	96.096	0.00623
4	170790931	170790932	6.37e-09	-1.2434	74.183	90.13	8.52e-05
4	184797730	184797731	1.69e-06	-0.862	26.41	47.674	0.00789
4	190417377	190417378	2.64e-09	-0.8197	52.948	67.617	4.17e-05
5	754379	754380	1.35e-08	0.4652	34.354	23.211	0.00016
5	1105189	1105190	1.84e-06	0.4809	41.57	30.315	0.00843
5	1291468	1291469	1.81e-06	-1.7133	67.842	92.445	0.00834
5	1633398	1633399	4.44e-07	0.523	67.175	53.486	0.00279
5	14724824	14724825	3.2e-10	1.4895	67.097	33.724	6.87e-06
5	28927744	28927745	1.24e-06	1.1931	49.457	35.654	0.00626
5	28927763	28927764	9.56e-07	1.2236	44.87	31.527	0.00513
5	28927852	28927853	2.69e-09	1.235	60.98	34.14	4.18e-05
5	28927862	28927863	2.07e-06	0.9458	52.432	32.226	0.00928
5	28927886	28927887	2.81e-07	0.9986	57.84	36.155	0.00197
5	28927922	28927923	1.64e-06	0.9358	62.043	41.447	0.00768
5	28927941	28927942	2.02e-07	0.992	58.332	35.243	0.0015
5	28927948	28927949	6.13e-07	0.9441	51.145	33.513	0.00362
5	28927956	28927957	2.27e-08	1.0531	56.415	35.706	0.000247
5	28928041	28928042	4.04e-07	0.9223	54.473	35.237	0.0026
5	28928047	28928048	1.54e-06	0.8819	59.437	41.256	0.00735
5	28928055	28928056	4.34e-07	0.9001	54.1	37.464	0.00275
5	28928064	28928065	9.38e-08	0.9333	55.665	36.194	0.000808
5	28928071	28928072	2.86e-09	1.0285	52.887	29.611	4.43e-05
5	28928090	28928091	2.74e-10	1.0717	64.832	42.172	6.02e-06
5	28928098	28928099	4.44e-10	1.0475	60.475	37.697	8.95e-06
5	28928105	28928106	3.34e-09	0.9742	53.377	33.487	4.98e-05
5	28928129	28928130	8.45e-14	1.1794	61.378	37.495	3.96e-09
5	28928158	28928159	6.22e-14	1.111	62.782	37.001	3.2e-09
5	28928165	28928166	2.7e-13	1.0989	66.055	41.345	1.14e-08
5	28928168	28928169	8.26e-15	1.1599	59.947	36.848	4.99e-10
5	28928178	28928179	3.96e-14	1.1363	61.487	38.317	2.06e-09
5	28928215	28928216	7.05e-11	1.0139	63.502	40.854	1.76e-06
5	28928218	28928219	1.18e-14	1.2111	67.047	41.492	6.93e-10
5	28928239	28928240	1.31e-14	1.2103	63.655	37.712	7.6e-10
5	28928241	28928242	9.54e-15	1.2307	64.493	38.449	5.68e-10
5	28928255	28928256	5.24e-09	0.9199	50.268	30.529	7.42e-05
5	28928273	28928274	2.33e-15	1.2177	59.172	34.238	1.5e-10
5	28928276	28928277	1.54e-14	1.18	57.18	30.451	8.77e-10
5	28928285	28928286	3.1e-12	1.125	69.458	44.435	1.05e-07
5	28928304	28928305	1.05e-09	0.927	62.463	37.261	1.84e-05
5	28928306	28928307	1.17e-08	0.8778	58.642	36.366	0.00014
5	28928310	28928311	3.05e-09	0.9036	59.39	38.801	4.63e-05
5	28928321	28928322	3.42e-08	0.8537	59.722	38.757	0.000348
5	28928328	28928329	3.55e-08	0.8466	59.857	40.253	0.000356
5	28928332	28928333	4.48e-09	0.8975	59.35	41.704	6.45e-05
5	28928346	28928347	7.83e-07	0.7365	60.873	44.291	0.00442
5	28928371	28928372	5.12e-11	0.977	68.088	42.757	1.32e-06
5	28928406	28928407	9.71e-12	0.9618	59.513	39.182	2.98e-07
5	28928430	28928431	6.38e-13	1.0177	71.802	48.362	2.57e-08
5	28928438	28928439	2.16e-12	0.9914	71.653	50.235	7.66e-08
5	28928442	28928443	5.56e-09	0.8065	67.498	50.349	7.75e-05
5	28928448	28928449	6.71e-09	0.7933	70.49	51.798	8.87e-05
5	28928470	28928471	9.26e-10	0.8868	74.652	60.247	1.65e-05
5	28928497	28928498	3.78e-09	0.8132	68.907	54.37	5.51e-05
5	28928499	28928500	1.25e-07	0.7713	73.697	60.834	0.00102
5	28928556	28928557	3.13e-08	0.9381	82.712	65.109	0.000321
5	28928566	28928567	2.23e-07	0.8554	78.227	62.492	0.00163
5	52096393	52096394	6.54e-07	2.193	5.3	0.521	0.00383
5	55623475	55623476	9.64e-07	1.2616	45.378	24.347	0.00516
5	81568946	81568947	6.27e-09	-1.8273	80.44	92.591	8.42e-05
5	134376656	134376657	1.05e-06	1.5403	10.515	2.41	0.00549
5	140174742	140174743	1.31e-07	0.4352	55.145	44.734	0.00105
5	140207975	140207976	1.84e-08	0.4886	35.517	26.87	0.000208
5	140208003	140208004	8.14e-08	0.4836	31.517	22.376	0.000718
5	140222518	140222519	1.23e-07	0.8094	74.57	60.607	0.00101
5	140476338	140476339	1.04e-06	0.4543	54.925	46.478	0.00545
5	140481839	140481840	2.13e-09	0.6235	53.285	42.834	3.42e-05
5	140482012	140482013	2.26e-06	0.665	65.148	50.992	0.00978
5	140516647	140516648	2.1e-06	0.5886	67.043	51.949	0.00936
5	140581374	140581375	1.09e-06	0.5604	31.438	20.924	0.00564
5	140590121	140590122	5.93e-08	0.6294	65.212	51.585	0.00055
5	140627323	140627324	1.98e-06	0.5085	58.945	48.242	0.00898
5	140736919	140736920	3.32e-07	0.7344	53.177	36.916	0.00223
5	140751754	140751755	2.07e-06	0.5303	50.118	37.287	0.00928
5	140769248	140769249	2.1e-06	0.5471	55.227	41.777	0.00936
5	140769281	140769282	5.14e-08	0.6312	50.513	36.428	0.000485
5	140774130	140774131	7.87e-08	0.6111	60.313	47.132	0.000699
5	140789414	140789415	2.09e-06	0.6211	43.368	29.879	0.00936
5	159592220	159592221	1.15e-06	0.8217	50.77	39.014	0.00593
5	168491645	168491646	4.04e-07	-1.5882	71.862	91.429	0.0026
5	169700924	169700925	1.21e-06	1.1909	62.53	34.122	0.00612
5	173602968	173602969	3.42e-07	0.8421	34.288	18.29	0.00229
5	175488849	175488850	2.35e-07	-0.8823	34.005	53.724	0.0017
5	177729392	177729393	5.33e-07	-1.0853	66.597	84.132	0.00323
5	178986054	178986055	1.82e-06	1.5661	50.222	18.995	0.00839
6	611334	611335	8.58e-08	0.8603	40.462	23.226	0.000752
6	2953134	2953135	5.89e-07	0.9842	66.925	45.808	0.0035
6	21441801	21441802	1.36e-07	1.3984	30.685	12.595	0.00109
6	21441854	21441855	3.68e-09	1.8324	24.848	7.747	5.38e-05
6	25486616	25486617	1.62e-07	-1.2664	50	71.741	0.00126
6	28459158	28459159	8.43e-09	0.6179	54.175	36.948	0.000108
6	28459174	28459175	1.26e-08	0.6351	39.822	25.035	0.00015
6	28459227	28459228	1.05e-06	0.5648	46.662	31.118	0.00549
6	28701491	28701492	3.34e-12	2.4437	15.205	0.899	1.11e-07
6	28791103	28791104	4.69e-07	0.5363	61.368	46.638	0.00291
6	28984080	28984081	1.36e-07	1.0827	28.488	13.224	0.00109
6	28992083	28992084	2.1e-08	-2.1646	59.31	93.782	0.000231
6	29648400	29648401	2.88e-08	-0.9165	67.722	77.18	0.000301
6	29648424	29648425	2.88e-10	-0.9855	63.017	72.952	6.27e-06
6	29648433	29648434	1.12e-11	-1.0683	63.795	76.719	3.37e-07
6	29648440	29648441	4.63e-11	-1.0057	60.022	72.612	1.21e-06
6	29648452	29648453	2e-08	-0.8178	53.403	64.382	0.000223
6	29648847	29648848	1.65e-06	-1.1042	35.886	58.077	0.00772
6	29838080	29838081	5.7e-07	-0.8636	16.763	35.059	0.00341
6	29895116	29895117	5.36e-07	0.7436	8.43	4.651	0.00324
6	29895667	29895668	2.23e-08	1.1618	34.92	25.565	0.000243
6	30417282	30417283	3.73e-07	0.4092	57.365	47.147	0.00244
6	30705022	30705023	4.59e-07	-0.9295	36.16	57.72	0.00286
6	31051644	31051645	2.88e-08	1.0091	38.397	20.173	0.000301
6	31088482	31088483	6.79e-09	0.8627	71.917	53.396	8.91e-05
6	31136314	31136315	9.49e-08	-1.1152	80.262	92.762	0.000816
6	31275643	31275644	2.39e-07	-0.6446	65.213	77.14	0.00173
6	31320347	31320348	3.93e-08	0.7241	75.908	60.127	0.000386
6	31466584	31466585	8.82e-10	0.8417	42.777	29.792	1.58e-05
6	31466618	31466619	2.24e-08	0.6689	65.735	54.348	0.000245
6	31466629	31466630	7.4e-11	0.7192	61.145	48.589	1.83e-06
6	31466646	31466647	9.16e-09	0.6022	44.152	34.572	0.000116
6	31466712	31466713	9.03e-13	0.7739	28.737	19.53	3.53e-08
6	31466720	31466721	6.63e-14	0.8103	29.883	19.699	3.32e-09
6	31466722	31466723	9.01e-13	0.7478	33.665	24.211	3.53e-08
6	31466726	31466727	7.26e-12	0.7209	34.067	23.68	2.31e-07
6	31466759	31466760	2.59e-08	0.5773	60.337	50.04	0.000275
6	31466792	31466793	9.69e-09	0.5948	38.178	27.443	0.00012
6	31466798	31466799	2.45e-08	0.5716	41.055	31.128	0.000263
6	31466821	31466822	2.93e-07	0.5404	56.663	46.65	0.00202
6	39309928	39309929	1.4e-07	1.334	71.907	42.19	0.00111
6	44119147	44119148	7.19e-07	-2.643	80	96.549	0.00412
6	44243963	44243964	3.55e-07	2.0177	8.148	1.979	0.00236
6	49450370	49450371	2.65e-07	-1.4564	38.625	48.276	0.00187
6	79339375	79339376	2.2e-06	0.8697	53.503	33.097	0.00967
6	111880445	111880446	1.4e-06	1.1579	55.702	30.224	0.00685
6	139117083	139117084	1.15e-06	1.2838	49.042	22.863	0.00593
6	143001647	143001648	3e-07	1.0964	40.277	20.173	0.00205
6	152464785	152464786	6.92e-07	-1.5081	83.925	95.749	0.00402
6	160427430	160427431	3.63e-07	1.5231	74.007	41.546	0.00239
6	160427488	160427489	7.85e-07	1.1899	74.938	44.298	0.00443
6	160427501	160427502	4.64e-07	1.13	73.66	41.994	0.00288
6	168533443	168533444	1.46e-06	0.9828	58.628	37.986	0.00704
6	169648038	169648039	7.65e-09	-1.7263	86.992	96.98	9.86e-05
6	170152585	170152586	2.19e-06	0.8578	60.16	39.696	0.00967
6	170454581	170454582	7.55e-07	-0.6446	77.587	87.177	0.00429
7	103154	103155	2.22e-06	-1.0763	59.548	74.94	0.00973
7	206864	206865	9.3e-08	-2.0828	34.177	69.759	0.000803
7	774975	774976	1.35e-10	-1.3872	86.11	95.789	3.17e-06
7	1080587	1080588	1.38e-07	-1.0027	66.805	82.312	0.00109
7	1080637	1080638	1.74e-07	-0.9665	58.025	77.487	0.00133
7	1910308	1910309	1.3e-06	0.5791	79.27	70.984	0.00644
7	1910373	1910374	1.1e-24	2.1939	91.693	60.879	2.15e-19
7	1910483	1910484	1.12e-06	1.1362	92.118	80.254	0.00578
7	1910568	1910569	4.17e-10	1.2507	91.468	79.364	8.56e-06
7	2008146	2008147	1.08e-27	-1.6734	85.358	96.02	4.43e-22
7	2635436	2635437	6.71e-07	-0.5877	81.36	88.365	0.00392
7	2750768	2750769	1.3e-10	1.7676	71.092	39.261	3.08e-06
7	6055582	6055583	7.94e-07	-1.3858	73.112	91	0.00446
7	6550342	6550343	1.25e-06	-2.7198	75.358	96.837	0.00629
7	21168666	21168667	1.78e-06	0.9298	39.222	22.062	0.00821
7	32886340	32886341	7.06e-11	2.115	15.6	2.89	1.76e-06
7	32886350	32886351	4.43e-13	2.4116	14.103	2.49	1.84e-08
7	32886376	32886377	7.16e-13	2.4771	15.303	1.872	2.86e-08
7	32886416	32886417	1.14e-16	3.6824	15.46	1.428	7.82e-12
7	32886486	32886487	1.55e-11	3.309	12.062	1.577	4.41e-07
7	36445177	36445178	5.9e-10	-1.9101	65.086	91.359	1.14e-05
7	62527965	62527966	3.54e-07	0.8213	59.975	42.151	0.00236
7	63924280	63924281	4.59e-08	0.6764	56.643	38.801	0.000443
7	63924362	63924363	5.51e-08	0.7277	29.715	15.988	0.000516
7	63924501	63924502	1.76e-07	0.8611	42.6	24.184	0.00134
7	63924512	63924513	1.23e-06	0.7997	47.897	28.603	0.00622
7	63924578	63924579	3.14e-08	0.8011	54.673	35.505	0.000321
7	63924597	63924598	8.85e-09	0.8095	54.748	33.789	0.000113
7	63924673	63924674	5.98e-07	0.707	60.753	41.902	0.00355
7	75831678	75831679	4.08e-07	1.082	31.213	13.534	0.00263
7	76111937	76111938	3.68e-09	-1.5527	78.995	92.619	5.38e-05
7	95987951	95987952	5.64e-07	-1.5253	82.485	93.087	0.00338
7	100610302	100610303	6.78e-07	0.8805	47.047	26.628	0.00395
7	102233285	102233286	1.76e-06	0.7465	14.183	6.872	0.00816
7	121951898	121951899	8.27e-07	1.0648	29.422	13.489	0.00458
7	155130828	155130829	5.34e-08	-1.2108	46.835	66.051	0.000501
7	157494611	157494612	9.97e-10	-1.4698	72.937	89.908	1.77e-05
7	157639809	157639810	1.48e-11	-1.9231	14.05	40.604	4.25e-07
7	158114659	158114660	8.86e-07	-1.8839	82.675	96.693	0.00482
7	158708073	158708074	3.1e-12	0.8005	75.962	68.993	1.05e-07
7	158750708	158750709	2.22e-06	-1.1685	10.54	26.686	0.00973
7	158750829	158750830	5.78e-07	-0.8662	12.977	26.032	0.00345
8	748543	748544	5.59e-09	-1.064	71.143	84.952	7.75e-05
8	1298485	1298486	4.54e-07	-2.0313	6.14	35.719	0.00284
8	1299220	1299221	4.17e-08	-1.9849	42.778	70.864	0.000406
8	1733902	1733903	1.21e-12	-1.9621	86.784	96.668	4.51e-08
8	2034281	2034282	3.09e-07	0.8424	79.287	68.033	0.0021
8	2221207	2221208	3.15e-08	0.9094	67.852	46.281	0.000322
8	9107077	9107078	1.4e-06	1.5562	34.363	11.842	0.00685
8	12457047	12457048	2.73e-11	0.7303	28.277	16.47	7.43e-07
8	12461224	12461225	1.54e-09	1.3374	89.207	75.124	2.6e-05
8	21903660	21903661	1.97e-07	1.3285	79.198	51.879	0.00147
8	25757226	25757227	2.28e-06	-1.3153	78.562	90.408	0.00984
8	29858373	29858374	5.82e-09	-1.88	76.193	94.111	7.98e-05
8	37404556	37404557	1.44e-06	1.1891	27.897	10.971	0.00695
8	37422503	37422504	2.11e-06	0.8126	64.163	44.227	0.00938
8	43131460	43131461	9.03e-07	1.0552	67.245	43.399	0.00488
8	66861747	66861748	2.7e-08	1.3173	46.7	22.901	0.000285
8	70744876	70744877	1.45e-06	0.9629	42.318	21.211	0.00698
8	135478929	135478930	4.9e-12	-1.4755	78.835	93.187	1.61e-07
8	143192984	143192985	1.98e-07	-1.4395	86.477	93.708	0.00148
8	144484122	144484123	1.37e-06	1.4759	34.147	10.375	0.00673
8	144550370	144550371	3.93e-09	-1.8954	84.028	95.424	5.71e-05
8	145140563	145140564	1.85e-06	-1.1852	86.258	94.544	0.00847
9	74204	74205	4.74e-08	-1.006	60.822	78.416	0.000454
9	68726445	68726446	3.92e-08	1.1717	10.943	3.605	0.000386
9	68726485	68726486	5.36e-10	1.4343	9.908	2.229	1.05e-05
9	68726510	68726511	2.6e-07	1.2728	8.34	2.268	0.00184
9	68726517	68726518	1.97e-10	1.4174	10.222	2.372	4.45e-06
9	68726608	68726609	3.25e-12	1.7592	17.422	3.918	1.1e-07
9	68726610	68726611	4.11e-07	1.5124	12.988	3.186	0.00264
9	68726623	68726624	3.93e-08	1.5998	15.052	3.735	0.000386
9	100850249	100850250	5.99e-08	1.3979	62.3	27.481	0.000554
9	101103486	101103487	1.54e-06	-1.2727	55.347	81.178	0.00735
9	115823827	115823828	1.6e-06	0.6521	33.447	21.58	0.00753
9	115824007	115824008	5.85e-07	0.5091	26.133	17.363	0.00349
9	115824688	115824689	4.43e-07	0.6441	37.128	25.386	0.00279
9	115824720	115824721	8.37e-07	0.6236	32.397	22.7	0.00462
9	115824740	115824741	8.64e-07	0.6594	35.973	23.725	0.00472
9	124657656	124657657	2.21e-09	1.4314	91.085	51.126	3.54e-05
9	124657702	124657703	2.13e-06	1.018	90.122	58.986	0.00948
9	130628420	130628421	5.6e-09	1.278	17.082	7.997	7.75e-05
9	134485665	134485666	1.98e-07	-1.8464	86.708	96.761	0.00147
9	136114077	136114078	2.23e-06	2.7821	4.597	0.776	0.00976
9	137228024	137228025	4.7e-08	-2.7907	53.332	93.749	0.00045
9	137232364	137232365	1.04e-06	-1.0691	76.513	86.759	0.00545
9	137426442	137426443	5.73e-07	-1.2905	53.45	69.01	0.00342
9	139107937	139107938	5.25e-09	-1.7784	75.324	92.2	7.42e-05
9	139127319	139127320	3.27e-08	-2.2361	71.875	92.167	0.000333
9	139859101	139859102	3.49e-08	-2.0792	69.99	94.788	0.000351
10	6515585	6515586	5.67e-285	-2.67298e+08	0	0.186	2.33e-278
10	13516197	13516198	1.05e-06	-1.309	86.162	96.233	0.00549
10	47135290	47135291	5.2e-10	-1.056	48.597	68.247	1.03e-05
10	49904293	49904294	1.15e-08	-1.5145	82.868	93.505	0.000138
10	52419992	52419993	2.32e-06	0.683	33.737	23.603	0.00998
10	65632153	65632154	9.83e-08	-1.9637	6.047	21.623	0.000838
10	65632242	65632243	8.18e-10	-3.2411	1.518	18.429	1.49e-05
10	65632317	65632318	1.02e-07	-1.9846	4.61	18.205	0.000859
10	81074954	81074955	2.27e-06	-1.7505	80.555	93.938	0.00982
10	81080568	81080569	1.53e-08	-1.6561	73.628	92.112	0.000178
10	81140505	81140506	1.29e-10	-1.8824	76.227	93.605	3.07e-06
10	103050437	103050438	8.64e-07	1.0493	62.54	31.933	0.00472
10	105992436	105992437	1.01e-06	2.3162	15.563	2.828	0.00538
10	114594626	114594627	1.58e-06	0.8658	45.212	27.989	0.00749
10	121201426	121201427	1.47e-06	-1.2467	76.708	91.796	0.00708
10	123355513	123355514	1.06e-06	0.9367	57.758	33.741	0.00554
10	127462513	127462514	2.02e-06	1.2684	71.573	50.546	0.00912
10	128948560	128948561	2.09e-06	-2.2146	79.97	93.793	0.00936
10	133793703	133793704	9.12e-07	1.3467	48.442	24.402	0.00493
10	134165653	134165654	1.61e-11	-2.9374	11.102	61.85	4.57e-07
10	134303865	134303866	8.77e-09	-2.0072	80.182	93.062	0.000112
10	134657163	134657164	1.96e-06	-1.1933	82.533	93.828	0.0089
11	319786	319787	1.96e-06	-0.672	37.997	54.592	0.0089
11	712370	712371	2.22e-17	-1.5865	85.5	95.486	1.76e-12
11	961713	961714	6.44e-14	0.8683	54.938	34.558	3.27e-09
11	1606467	1606468	3.59e-08	0.784	29.485	18.666	0.000359
11	2437467	2437468	1.2e-06	0.8357	60.425	42.003	0.00609
11	2437472	2437473	1.67e-07	0.9005	58.622	38.354	0.00129
11	5270539	5270540	2.06e-06	2.2684	70.312	34.204	0.00928
11	9191310	9191311	1.54e-06	1.5775	19.082	6.263	0.00737
11	13508455	13508456	1.06e-06	-1.3452	78.428	92.774	0.00554
11	19985434	19985435	2.19e-06	-1.0713	27.82	43.002	0.00967
11	43605294	43605295	1.91e-06	1.4676	75.368	49.325	0.00869
11	44957993	44957994	1.75e-08	1.77	36.502	10.332	0.000199
11	63839494	63839495	8.74e-07	-2.6223	78.22	91.878	0.00476
11	67118600	67118601	9.51e-12	-1.7444	71.483	93.01	2.96e-07
11	67761769	67761770	1.04e-06	0.9932	59.738	34.385	0.00545
11	110669534	110669535	3.29e-10	1.4051	59.167	33.237	6.93e-06
11	116512412	116512413	1.6e-06	1.3953	11.025	3.362	0.00756
11	117699250	117699251	3.55e-07	1.072	61.3	36.444	0.00236
11	118746539	118746540	5.25e-11	0.6741	36.5	22.836	1.35e-06
11	131939661	131939662	1.27e-10	-0.7793	54.917	68.986	3.05e-06
11	134831949	134831950	4.89e-07	-1.6076	56.89	87.606	0.00301
11	134910620	134910621	1.19e-11	-1.4802	57.345	85.678	3.55e-07
12	1940228	1940229	2.29e-06	1.1711	25.132	10.695	0.00987
12	3239446	3239447	1.16e-07	2.888	9.255	0.755	0.000958
12	7792228	7792229	7.67e-07	0.9438	62.558	35.524	0.00434
12	7792267	7792268	1.32e-06	0.8872	55.715	33.037	0.00655
12	7792304	7792305	1.2e-06	0.961	53.593	27.867	0.00609
12	7792525	7792526	2.27e-06	0.7495	25.303	13.452	0.00982
12	7792552	7792553	8.36e-08	0.854	23.387	13.189	0.000734
12	7792576	7792577	4.84e-07	0.7771	26.312	14.871	0.00299
12	11653920	11653921	3.47e-07	1.027	43.407	21.792	0.00232
12	11700058	11700059	9.68e-12	-1.2455	71.513	80.909	2.98e-07
12	11700085	11700086	1.38e-13	-1.4319	70.665	81.944	6.26e-09
12	11700091	11700092	3.47e-08	-1.0481	70.882	75.861	0.000351
12	11700094	11700095	1.4e-09	-1.2305	76.633	81.18	2.39e-05
12	11700123	11700124	6.08e-09	-1.2878	74.405	81.031	8.24e-05
12	11700150	11700151	9.26e-13	-1.6811	71.885	79.353	3.56e-08
12	11700189	11700190	6e-18	-1.7268	66.385	78.902	5.24e-13
12	11700195	11700196	2.06e-17	-1.671	71.447	79.04	1.66e-12
12	11700233	11700234	6.5e-18	-1.5527	70.853	80.177	5.57e-13
12	11700235	11700236	9.44e-19	-1.5922	70.785	80.075	9.02e-14
12	11700239	11700240	4.59e-22	-1.6725	67.267	79.975	6.5e-17
12	11700254	11700255	6.8e-24	-1.6353	67.177	80.963	1.22e-18
12	11700256	11700257	1.59e-22	-1.5769	70.588	80.48	2.42e-17
12	11700258	11700259	1.1e-23	-1.6012	67.98	81.728	1.88e-18
12	11700267	11700268	8.2e-26	-1.6196	66.732	80.584	1.98e-20
12	11700275	11700276	2.27e-29	-1.6827	64.993	81.741	2.33e-23
12	11700277	11700278	1.01e-26	-1.5575	64.862	80.989	3.2e-21
12	11700284	11700285	4.77e-27	-1.5417	64.408	81.548	1.63e-21
12	11700292	11700293	2.7e-23	-1.3737	67.797	81.414	4.43e-18
12	11700303	11700304	1e-24	-1.3947	69.462	80.526	2.06e-19
12	11700321	11700322	4.74e-34	-1.5998	66.695	82.182	9.75e-28
12	11700329	11700330	1.45e-28	-1.4288	66.183	80.897	6.64e-23
12	11700343	11700344	3.9e-20	-1.1702	67.172	79.343	4.22e-15
12	11700395	11700396	1.2e-20	-1.2803	72.063	82.947	1.41e-15
12	11700417	11700418	1.38e-17	-1.2207	72.412	82.73	1.13e-12
12	11700419	11700420	4.44e-21	-1.3775	70.72	83.064	5.7e-16
12	11700431	11700432	3.4e-20	-1.3619	70.427	81.968	3.78e-15
12	11700445	11700446	3.3e-17	-1.3139	71.467	83.229	2.51e-12
12	11700471	11700472	1.38e-12	-1.2104	75.057	83.146	5.1e-08
12	11700489	11700490	2.8e-09	-1.0699	76.042	82.079	4.34e-05
12	11700500	11700501	2.66e-13	-1.3367	71.882	83.292	1.14e-08
12	11700507	11700508	1.39e-07	-1.0357	76.99	83.059	0.0011
12	15674037	15674038	3.16e-07	1.4967	29.37	14.916	0.00213
12	15674041	15674042	1.19e-06	1.5525	22.952	11.839	0.00605
12	15674091	15674092	9.75e-07	1.6356	31.818	15.559	0.00522
12	129572593	129572594	1.04e-09	-2.2492	79.334	95.162	1.82e-05
12	131059105	131059106	1.18e-06	1.0848	66.16	43.879	0.00602
12	132624119	132624120	6.93e-07	-1.4266	70.17	91.583	0.00402
12	133043292	133043293	1.26e-07	0.8717	93.752	81.98	0.00102
12	133067234	133067235	6.2e-08	2.6669	3.488	0.261	0.000569
12	133085815	133085816	4.36e-07	-1.2723	84.428	93.756	0.00276
12	133085873	133085874	3.35e-10	-1.3773	82.902	93.621	6.99e-06
12	133085876	133085877	1.01e-06	-1.1071	85.41	93.854	0.00538
12	133085917	133085918	7.72e-10	-1.3567	84.808	93.877	1.42e-05
12	133085935	133085936	8.34e-10	-1.3166	82.893	94.105	1.52e-05
12	133086091	133086092	1.15e-08	-1.2984	74.603	90.558	0.000138
12	133086095	133086096	2.57e-10	-1.4485	70.73	91.201	5.71e-06
12	133086155	133086156	1.7e-06	-1.1044	79.728	91.456	0.00791
12	133086169	133086170	1.51e-10	-1.4443	76.305	92	3.48e-06
12	133086172	133086173	3.44e-09	-1.3622	75.707	91.735	5.06e-05
12	133086178	133086179	1.8e-09	-1.4431	78.632	92.834	2.95e-05
12	133086196	133086197	2.08e-09	-1.3925	74.772	90.715	3.38e-05
12	133086226	133086227	2.57e-11	-1.4994	76.655	91.16	7.15e-07
12	133086229	133086230	9.16e-13	-1.5806	72.888	91.831	3.55e-08
12	133086235	133086236	5.8e-09	-1.3293	80.877	91.313	7.98e-05
12	133086259	133086260	3.15e-10	-1.3993	77.52	92.127	6.81e-06
12	133086268	133086269	4.61e-08	-1.2035	78.433	91.891	0.000443
12	133086298	133086299	6.8e-09	-1.3014	79.033	92.633	8.91e-05
12	133086304	133086305	5.86e-15	-1.6305	73.168	90.204	3.6e-10
12	133086317	133086318	1.02e-06	-1.0577	80.417	90.843	0.00541
12	133086329	133086330	2.73e-11	-1.4005	75.427	90.212	7.43e-07
12	133086348	133086349	1.8e-12	-1.5483	75.665	90.703	6.53e-08
12	133086370	133086371	7.95e-12	-1.6319	75.948	93.625	2.49e-07
12	133086389	133086390	3.78e-07	-1.1826	75.362	89.383	0.00247
12	133086409	133086410	1.45e-07	-1.3443	73.424	91.07	0.00114
12	133086422	133086423	9.54e-09	-1.4232	65.087	87.492	0.000119
12	133086424	133086425	6.4e-12	-1.7447	63.068	88.512	2.06e-07
12	133086442	133086443	3.36e-09	-1.5374	71.183	87.453	4.99e-05
12	133086448	133086449	7.04e-07	-1.3196	72.805	88.872	0.00407
12	133086451	133086452	1.36e-08	-1.441	68.693	86.475	0.00016
12	133086454	133086455	6.81e-09	-1.4581	64.102	83.575	8.91e-05
12	133086459	133086460	1.79e-11	-1.8262	73.027	90.219	5.03e-07
12	133086496	133086497	2.05e-09	-1.6926	61.128	88.076	3.35e-05
12	133086512	133086513	2.87e-08	-1.395	45.314	77.238	0.000301
12	133086522	133086523	1.72e-07	-1.37	63.71	86.895	0.00133
12	133086532	133086533	1.84e-07	-1.3092	68.698	88.136	0.00139
12	133086559	133086560	4.92e-08	-1.3957	75.107	90.815	0.000467
12	133086565	133086566	5.35e-09	-1.4904	71.175	90.918	7.51e-05
12	133086568	133086569	1.55e-08	-1.483	74.502	91.517	0.000181
12	133086572	133086573	6.74e-08	-1.3402	75.353	90.659	0.000615
12	133086580	133086581	6.84e-11	-1.6098	74.708	92.106	1.74e-06
12	133086598	133086599	7.13e-08	-1.3311	75.335	90.687	0.000645
12	133086624	133086625	4.35e-08	-1.3438	75.475	90.054	0.000422
12	133086635	133086636	1.75e-09	-1.4674	70.038	90.419	2.89e-05
12	133086653	133086654	1.72e-08	-1.3581	76.942	90.568	0.000197
12	133086658	133086659	2.11e-11	-1.5742	71.117	90.463	5.91e-07
12	133086662	133086663	5.58e-07	-1.1159	74.005	87.85	0.00335
12	133086680	133086681	7.97e-08	-1.2813	73.394	91.962	0.000706
12	133086692	133086693	3.04e-09	-1.4233	72.814	91.64	4.63e-05
12	133086715	133086716	6.63e-10	-1.5338	74.244	93.091	1.25e-05
12	133086719	133086720	1.38e-09	-1.5031	75.27	92.352	2.38e-05
12	133086880	133086881	1.84e-06	-1.2353	83.74	92.882	0.00844
12	133086990	133086991	1.46e-06	-1.2337	82.953	92.919	0.00704
13	19174213	19174214	2.25e-06	-0.5516	42.645	55.483	0.00978
13	19174286	19174287	1.28e-06	-0.7103	32.368	46.416	0.00637
13	19449109	19449110	1.64e-06	-0.7286	36.512	52.232	0.0077
13	19449290	19449291	4.79e-07	-1.0575	23.378	42.244	0.00296
13	19449305	19449306	4.41e-07	-1.0227	62.175	79.807	0.00278
13	21951658	21951659	6.04e-09	0.7902	70.48	47.096	8.22e-05
13	21951700	21951701	7.13e-16	0.8985	58.737	30.765	4.65e-11
13	43546191	43546192	1.58e-06	-1.1401	41.496	64.649	0.00746
13	43565287	43565288	1.28e-06	-1.4296	60.11	83.094	0.00639
13	50194385	50194386	2.06e-06	-1.5133	34.735	58.928	0.00928
13	92052246	92052247	7.64e-07	0.9189	54.972	30.717	0.00433
13	94107302	94107303	1.51e-08	-0.8726	47.287	63.49	0.000178
13	94107308	94107309	5.15e-07	-0.7915	49.535	62.524	0.00315
13	94107317	94107318	4.73e-11	-1.0473	44.133	63.223	1.23e-06
13	94107321	94107322	2.92e-07	-0.8029	51.027	63.078	0.00202
13	94107330	94107331	4.17e-07	-0.8112	50.732	63.37	0.00267
13	94107343	94107344	9.58e-08	-0.8761	49.592	63.855	0.00082
13	94107354	94107355	1.85e-08	-0.9549	47.673	63.139	0.00021
13	94107362	94107363	9.54e-09	-0.982	46.923	63.975	0.000119
13	94107388	94107389	2.41e-07	-0.9415	48.45	65.237	0.00173
13	110961484	110961485	1.03e-06	1.1867	28.76	12.019	0.00543
13	113499034	113499035	2.55e-13	-2.2295	83.06	94.441	1.1e-08
13	114806083	114806084	2.21e-06	-1.1178	68.64	85.789	0.00968
14	24631381	24631382	2.82e-07	-0.9764	53.318	73.495	0.00197
14	24631390	24631391	5.16e-07	-0.9538	63.522	79.96	0.00315
14	24631431	24631432	2.9e-09	-1.0355	45.073	68.867	4.47e-05
14	24631504	24631505	4.03e-08	-1.042	34.187	52.379	0.000394
14	58705823	58705824	2.09e-07	0.8644	42.857	24.403	0.00154
14	89445497	89445498	2.15e-06	0.9767	43.017	27.101	0.00955
14	97055223	97055224	1.54e-06	1.2044	59.8	35.977	0.00737
14	97055240	97055241	9.22e-07	1.1868	58.315	33.536	0.00497
14	97055285	97055286	1.56e-06	0.9866	46.377	26.017	0.00741
14	97055340	97055341	1.21e-07	1.0647	55.797	33.491	0.000991
14	101367300	101367301	2.44e-07	-0.83	23.19	41.086	0.00175
14	103343055	103343056	1.48e-06	-1.3364	86.407	93.163	0.00708
14	105260530	105260531	8.94e-07	0.9913	34.41	14.824	0.00485
14	105260544	105260545	1.77e-06	0.9737	34.055	14.367	0.00819
14	105260549	105260550	3.12e-08	1.1121	36.05	14.301	0.000321
14	105260551	105260552	6.3e-07	1.0025	35.447	15.178	0.0037
14	105260593	105260594	3.88e-07	0.9755	41.005	20.572	0.00253
14	105260836	105260837	4.31e-07	1.0527	42.337	21.29	0.00274
14	105260969	105260970	1.08e-06	1.1921	36.307	14.043	0.00564
14	105608260	105608261	1e-07	-1.9476	81.288	95.194	0.00085
15	22434849	22434850	1e-08	-0.6713	36.88	50.692	0.000123
15	23454186	23454187	1.11e-06	-0.8822	65.857	79.036	0.00574
15	23454199	23454200	2.04e-07	-0.9254	60.465	74.86	0.00151
15	23454221	23454222	9.04e-08	-0.9902	52.483	67.789	0.000782
15	23454252	23454253	2.01e-06	-1.019	49.432	64.846	0.00909
15	29406908	29406909	1.53e-06	1.4647	23.83	11.583	0.00735
15	41100386	41100387	5.23e-07	1.1182	36.355	18.981	0.00317
15	41100391	41100392	5.96e-07	1.099	36.31	18.873	0.00354
15	41100393	41100394	2.98e-07	1.1117	34.395	18.792	0.00205
15	67356220	67356221	1.38e-06	-0.923	50.372	69.123	0.00677
15	88577641	88577642	1.91e-06	-1.8764	74.27	92.976	0.00872
15	100468677	100468678	6.16e-09	2.7382	13.385	2.124	8.3e-05
15	100468687	100468688	1.13e-09	2.6298	14.295	1.847	1.96e-05
15	100468691	100468692	3.27e-09	2.5696	11.538	1.65	4.9e-05
15	100468709	100468710	7.57e-08	2.162	11.627	1.78	0.000676
15	100468712	100468713	6.62e-07	1.9364	11.573	1.956	0.00387
15	100468715	100468716	4.36e-11	2.3115	15.377	2.094	1.16e-06
15	100468722	100468723	4.26e-10	2.1866	14.17	2.252	8.7e-06
15	100468731	100468732	1.13e-10	2.2577	15.093	2.18	2.73e-06
15	100468736	100468737	1.61e-09	1.9689	15.858	2.563	2.68e-05
15	100468743	100468744	3.24e-10	2.0485	16.482	2.623	6.91e-06
15	100468747	100468748	9.84e-12	2.2152	15.632	2.199	2.99e-07
15	100468753	100468754	4.79e-09	1.8608	14.658	2.572	6.84e-05
15	100468755	100468756	3.2e-09	1.8345	15.598	2.655	4.82e-05
15	100468775	100468776	2.68e-09	1.6623	14.983	3.394	4.18e-05
15	100468791	100468792	1.03e-11	2.122	15.598	2.375	3.11e-07
15	100468793	100468794	6.38e-13	2.1407	18.163	2.619	2.57e-08
15	100468798	100468799	2.56e-10	1.6732	18.052	3.316	5.71e-06
15	100468805	100468806	1.21e-11	1.7994	18.155	3.34	3.57e-07
15	100468822	100468823	7.06e-07	1.4936	13.382	2.243	0.00407
15	100468826	100468827	9.23e-09	1.5432	16.542	2.815	0.000116
15	100468856	100468857	2.81e-07	1.0815	20.327	6.565	0.00197
15	100468940	100468941	1.15e-08	1.4448	18.347	3.935	0.000138
15	100469063	100469064	1.43e-07	1.1468	18.817	6.95	0.00113
16	896768	896769	2.55e-10	-0.8213	61.148	77.659	5.71e-06
16	897033	897034	4.01e-09	-0.7209	74.532	85.762	5.81e-05
16	897077	897078	2.92e-07	-0.6618	68.223	81.467	0.00202
16	897121	897122	1.9e-07	-0.7898	59.202	77.102	0.00144
16	897253	897254	1.02e-10	-2.7436	17.922	62.072	2.49e-06
16	972813	972814	1.42e-11	1.6531	91.557	75.455	4.12e-07
16	1094072	1094073	1.18e-06	1.7539	83.38	60.021	0.00604
16	1243663	1243664	2.49e-07	-1.3785	76.102	88.998	0.00178
16	1777214	1777215	2.63e-08	-2.4413	57.32	93.643	0.000278
16	1789228	1789229	2.25e-06	-1.4621	89.353	94.368	0.00978
16	1790064	1790065	3.15e-07	-1.6469	70.902	91.455	0.00213
16	16139753	16139754	1.03e-06	2.8641	97.7	74.051	0.00545
16	18767905	18767906	1.61e-10	-2.0027	15.477	42.004	3.68e-06
16	18967334	18967335	6.38e-07	1.1792	65.388	46.65	0.00374
16	24386306	24386307	3.3e-07	-0.9602	87.067	93.497	0.00222
16	29296704	29296705	7.17e-07	0.8896	43.555	28.402	0.00412
16	31237484	31237485	8.39e-09	-1.7675	82.077	96.075	0.000108
16	32473115	32473116	7.64e-09	1.0275	79.988	61.691	9.86e-05
16	32489506	32489507	8.48e-07	-1.1142	78.844	89.939	0.00467
16	79002003	79002004	1.44e-09	-1.4672	38.547	65.023	2.46e-05
16	79002010	79002011	4.54e-07	-1.2015	56.062	74.928	0.00284
16	85063295	85063296	4.28e-07	1.557	41.548	16.104	0.00273
16	86319264	86319265	1.8e-07	1.2141	56.003	24.74	0.00137
16	86319292	86319293	2.24e-06	1.0384	52.862	28.015	0.00977
16	88263174	88263175	6.07e-17	2.2141	43.795	21.489	4.3e-12
16	88263182	88263183	2.05e-16	2.221	43.75	20.014	1.38e-11
16	88619410	88619411	1.04e-06	1.1577	24.568	10.807	0.00545
16	90001780	90001781	5.17e-08	-1.9521	81.556	95.13	0.000486
16	90148922	90148923	1.02e-06	1.2124	27.3	11.629	0.00541
16	90172767	90172768	4.26e-07	-0.7893	34.7	48.261	0.00272
16	90172844	90172845	3.23e-07	-0.7058	29.107	41.776	0.00218
16	90172871	90172872	1.25e-06	-0.6918	28.783	40.538	0.00629
16	90172884	90172885	1.79e-06	-0.6424	34.552	46.588	0.00825
16	90172890	90172891	1.15e-06	-0.6505	33.422	45.95	0.00593
17	84760	84761	3.34e-10	1.2392	42.99	24.364	6.99e-06
17	84783	84784	2.35e-09	1.2449	29.103	14.517	3.74e-05
17	84859	84860	2.11e-09	0.9782	67.108	46.321	3.41e-05
17	84885	84886	7.57e-10	0.9674	45.918	27.036	1.4e-05
17	84892	84893	1.12e-07	0.8172	59.798	39.617	0.000941
17	84910	84911	2.16e-08	0.9089	73.99	53.116	0.000237
17	100416	100417	9.28e-11	-0.989	85.815	92.868	2.28e-06
17	184841	184842	2.17e-06	-0.9612	39.647	62.502	0.00959
17	744630	744631	5.17e-08	-3.2618	35.553	81.204	0.000486
17	744633	744634	3.59e-07	-2.9872	41.11	83.153	0.00237
17	4612609	4612610	4.91e-10	0.7873	67.3	48.844	9.75e-06
17	4612619	4612620	4.82e-08	0.6902	68.242	50.049	0.00046
17	4612628	4612629	1.75e-08	0.719	69.33	49.614	0.000199
17	4612634	4612635	8.9e-09	0.7415	68.527	50.109	0.000113
17	4612640	4612641	1.42e-08	0.7311	68.09	48.43	0.000167
17	4612643	4612644	1.74e-08	0.7351	69.683	48.578	0.000199
17	4612651	4612652	1.57e-06	0.6322	66.38	48.608	0.00746
17	4612659	4612660	1.17e-06	0.6468	66.708	47.65	0.006
17	6558200	6558201	2.01e-07	-1.3527	22.237	53.858	0.0015
17	6558222	6558223	7.86e-07	-1.408	17.195	46.898	0.00443
17	6558225	6558226	2e-08	-1.854	10.697	47.133	0.000223
17	6558253	6558254	1.63e-07	-2.0025	10.69	46.879	0.00126
17	6558258	6558259	8.99e-07	-1.7923	10.425	46.164	0.00487
17	6558285	6558286	8.3e-07	-2.5596	5.017	43.145	0.00459
17	6558293	6558294	1.18e-06	-2.5358	4.323	43.852	0.00604
17	6558365	6558366	4.42e-07	-2.1906	8.823	46.533	0.00278
17	6558375	6558376	7.49e-07	-2.1531	9.195	45.472	0.00426
17	6558396	6558397	2.99e-07	-1.8782	12.348	48.079	0.00205
17	6558405	6558406	6.71e-08	-2.0629	12.123	47.704	0.000613
17	6558413	6558414	7.18e-08	-1.7991	14.388	48.903	0.000648
17	6558421	6558422	1.62e-08	-1.77	16.515	50.154	0.000188
17	6558427	6558428	4.29e-08	-2.2061	9.168	40.953	0.000417
17	6558440	6558441	4.66e-09	-1.8219	16.152	47.283	6.68e-05
17	6558546	6558547	1.64e-10	-1.6106	13.595	45.869	3.72e-06
17	6558578	6558579	1.76e-07	-1.2812	18.023	45.826	0.00134
17	6558596	6558597	1.41e-06	-1.1466	22.838	50.448	0.00686
17	6558634	6558635	1.26e-06	-1.3251	22.12	52.013	0.00631
17	6558656	6558657	2.88e-10	-1.6968	17.403	52.356	6.27e-06
17	6558658	6558659	8.54e-10	-1.653	17.358	51.626	1.54e-05
17	6558709	6558710	2.41e-08	-1.3694	15.238	43.799	0.000261
17	6558772	6558773	9.89e-14	-1.624	18.772	54.879	4.57e-09
17	6558815	6558816	1.46e-10	-1.4069	14.332	40.452	3.4e-06
17	6558835	6558836	1.9e-18	-1.7522	17.065	53.312	1.73e-13
17	6558851	6558852	4.7e-10	-0.9884	45.15	67.816	9.39e-06
17	6558892	6558893	2.59e-15	-1.5077	18.337	52.559	1.64e-10
17	6558939	6558940	1.43e-13	-1.5248	15.333	49.3	6.38e-09
17	6558945	6558946	1.2e-12	-1.5761	15.05	47.532	4.51e-08
17	6558948	6558949	5.32e-10	-1.5031	12.85	41.579	1.05e-05
17	6558951	6558952	2.93e-11	-1.9048	8.363	40.137	7.91e-07
17	6558960	6558961	2.8e-13	-1.6934	14.19	51.227	1.17e-08
17	6558990	6558991	1.02e-06	-1.631	9.345	39.722	0.00541
17	7236020	7236021	1.22e-06	0.9875	67.487	45.134	0.0062
17	7236022	7236023	1.01e-08	1.3682	81.627	53.536	0.000123
17	7236029	7236030	2.57e-08	1.2348	73.833	47.382	0.000274
17	9368861	9368862	4.64e-07	-1.4775	83.712	94.999	0.00288
17	17108958	17108959	1.01e-08	1.7917	23.554	5.444	0.000123
17	17108971	17108972	1.2e-07	1.633	22.714	6.813	0.000988
17	17108983	17108984	2.4e-07	1.6547	24.006	7.051	0.00173
17	17108989	17108990	3.11e-07	1.6526	25.554	6.886	0.00211
17	17109162	17109163	1.26e-06	1.6413	17.733	5.384	0.00632
17	17109182	17109183	1.27e-06	1.2433	22.44	9.501	0.00635
17	17109199	17109200	1.96e-07	1.8616	17.467	3.362	0.00147
17	17109606	17109607	8.02e-10	2.2569	13.048	3.017	1.47e-05
17	17109629	17109630	1e-07	2.1785	15.166	3.012	0.00085
17	17109632	17109633	3.8e-08	2.1679	17.258	3.433	0.000376
17	17594719	17594720	2.4e-07	-1.4352	81.102	93.251	0.00173
17	20744622	20744623	7.44e-07	0.647	22.787	15.152	0.00424
17	20771409	20771410	2.55e-07	1.6374	90.525	70.536	0.00181
17	26560809	26560810	1.73e-06	-1.2535	84.505	93.329	0.00802
17	38936036	38936037	1.1e-06	0.9497	30.04	13.868	0.00572
17	40838024	40838025	3.01e-07	-1.7767	78.123	95.327	0.00206
17	41400229	41400230	7.67e-08	0.4338	58.993	48.461	0.000684
17	42432093	42432094	2.01e-06	1.3529	35.893	10.782	0.00908
17	48585264	48585265	6.16e-09	-1.5659	24.033	65.152	8.3e-05
17	48585270	48585271	8.07e-07	-1.2473	24.258	60.352	0.00451
17	48585386	48585387	2.98e-07	-1.4453	13.253	37.982	0.00205
17	64954205	64954206	3.68e-07	-1.6996	65.438	89.738	0.00242
17	77609174	77609175	1.91e-14	-4.0034	65.333	92.798	1.07e-09
17	78849824	78849825	1.33e-06	-0.8467	62.672	74.415	0.00656
17	79051767	79051768	1.21e-07	-1.3834	83.408	94.497	0.000994
17	79941101	79941102	9.54e-08	-2.1241	65.962	94.093	0.000818
17	81050044	81050045	3.45e-07	-1.7138	73.785	93.244	0.00231
17	81153288	81153289	3.76e-07	0.9845	50.107	26.747	0.00246
18	7272308	7272309	1.28e-06	0.9132	48.877	26.784	0.00637
18	8703570	8703571	2.33e-07	1.0128	76.485	52.33	0.00169
18	9017516	9017517	4.59e-07	1.2008	21.907	7.347	0.00286
18	9846475	9846476	2.51e-08	-1.337	76.263	90.209	0.00027
18	14999942	14999943	9.32e-07	-0.7273	39.325	51.429	0.00501
18	46396765	46396766	7.28e-08	-0.7582	65.12	74.093	0.000657
18	56932163	56932164	1.69e-07	1.0489	29.142	13.268	0.00131
18	72916474	72916475	4.6e-07	1.1575	41.935	21.007	0.00286
19	451068	451069	5.21e-07	-0.9761	78.927	92.943	0.00316
19	646526	646527	4.2e-07	-1.6483	80.118	94.825	0.00268
19	1395497	1395498	3.08e-08	-1.8301	85.768	95.034	0.000319
19	3803137	3803138	8.57e-07	-1.264	77.947	91.687	0.0047
19	4198873	4198874	7.38e-09	0.9571	37.428	24.451	9.56e-05
19	5210582	5210583	1.41e-06	-1.6799	87.963	95.397	0.00685
19	5892160	5892161	1.59e-06	1.2355	49.223	24.566	0.00751
19	6257859	6257860	1.25e-09	-2.2933	54.446	89.411	2.17e-05
19	6257872	6257873	6.37e-10	-2.1458	53.808	88.845	1.22e-05
19	6257899	6257900	2.3e-12	-2.1994	47.286	86.082	8.07e-08
19	6257911	6257912	3.26e-10	-1.8647	51.428	84.504	6.91e-06
19	6257952	6257953	5.17e-12	-1.9416	52.97	87.003	1.69e-07
19	6258257	6258258	1.17e-06	-1.6066	39.525	75.061	0.00599
19	10403795	10403796	3.08e-09	1.0893	47.188	24.585	4.66e-05
19	10403807	10403808	4.13e-07	0.9406	40.74	20.392	0.00265
19	10403903	10403904	7.38e-08	0.9617	65.16	41.558	0.000663
19	10405077	10405078	1.09e-06	1.1048	61.394	32.243	0.00566
19	20389244	20389245	1.75e-12	-0.9741	58.763	80.539	6.43e-08
19	20389251	20389252	3.38e-09	-0.8296	59.638	79.233	5e-05
19	23941212	23941213	1.65e-09	2.9415	6.437	0.57	2.74e-05
19	23941241	23941242	2.25e-06	2.0338	4.635	0.823	0.00978
19	23941258	23941259	1.66e-06	1.8836	5.007	0.908	0.00774
19	23941267	23941268	3.68e-07	2.457	5.667	0.464	0.00242
19	23941276	23941277	9.3e-09	2.4821	6.15	0.687	0.000117
19	23941305	23941306	2.86e-07	2.1555	5.715	0.738	0.00199
19	23941308	23941309	1.48e-09	2.1088	7.328	0.943	2.51e-05
19	23941402	23941403	1.14e-07	2.2834	7.798	0.695	0.000947
19	23941438	23941439	1.32e-07	2.1042	6.855	0.837	0.00106
19	23941446	23941447	6.13e-07	2.1085	5.47	0.866	0.00362
19	23941462	23941463	1.51e-08	2.1647	6.435	0.976	0.000178
19	23941523	23941524	2.2e-06	1.9185	6.908	1.192	0.00967
19	23941563	23941564	8.81e-08	1.9163	7.075	1.202	0.000767
19	23941575	23941576	5.55e-07	1.7998	6.265	1.202	0.00335
19	23941591	23941592	5.39e-10	2.1254	7.302	1.019	1.05e-05
19	23941662	23941663	1.69e-13	2.0763	9.57	0.97	7.48e-09
19	23941669	23941670	3.02e-14	2.1781	9.695	0.934	1.63e-09
19	23941676	23941677	4.41e-10	1.8864	7.847	0.924	8.94e-06
19	23941702	23941703	1.33e-11	1.9444	7.887	1.016	3.89e-07
19	23941711	23941712	2.97e-09	1.7724	7.087	0.975	4.54e-05
19	23941718	23941719	3.08e-08	1.636	7.143	1.013	0.000319
19	23941767	23941768	2.97e-12	2.2518	8.412	0.83	1.03e-07
19	33894892	33894893	4.67e-07	-1.9567	82.5	95.585	0.0029
19	35216170	35216171	2.16e-08	-1.1167	78.955	91.769	0.000237
19	42062289	42062290	2.54e-08	1.7515	12.765	3.599	0.000272
19	43269847	43269848	2.28e-08	0.9697	78.912	56.869	0.000247
19	43709832	43709833	2.15e-07	-0.7163	44.233	58.019	0.00158
19	44324876	44324877	6.86e-08	1.9907	7.272	1.115	0.000622
19	44555647	44555648	1.84e-06	1.0787	23.302	10.211	0.00844
19	47471151	47471152	8.28e-07	-0.729	44.468	59.993	0.00458
19	47910793	47910794	1.96e-06	1.4408	16.045	4.025	0.0089
19	48285024	48285025	8.58e-10	-0.76	83.457	89.943	1.54e-05
19	48922616	48922617	1.95e-06	3.0523	14.788	1.077	0.00887
19	49575443	49575444	3.44e-08	1.6485	17.577	4.769	0.000349
19	50193536	50193537	1.24e-06	1.1817	39.542	20.051	0.00625
19	50463856	50463857	1.37e-06	0.7729	46.317	30.008	0.00674
19	53926675	53926676	2.57e-08	-0.9015	26.905	45.454	0.000274
19	53926678	53926679	1.1e-07	-0.8323	28.323	46.633	0.000925
19	53926704	53926705	9.68e-09	-0.9391	21.898	42.398	0.00012
19	53926731	53926732	3.07e-07	-0.9907	16.378	37.563	0.00209
19	55668856	55668857	1.43e-06	1.6074	20.527	7.402	0.00691
19	58837947	58837948	1.26e-07	1.0084	61.738	38.958	0.00102
20	1504928	1504929	1.88e-06	1.3773	14.487	7.835	0.00858
20	1505065	1505066	1.33e-06	1.4818	24.544	12.408	0.00657
20	2644357	2644358	1.31e-06	1.4508	32.318	11.133	0.00651
20	3766899	3766900	2.25e-06	2.474	4.498	0.736	0.00978
20	4641991	4641992	1.41e-06	0.8824	22.252	11.314	0.00685
20	10410406	10410407	1.58e-08	-1.9241	82.002	94.172	0.000184
20	16156269	16156270	1.26e-07	1.8691	38.508	12.96	0.00102
20	19357515	19357516	1.36e-06	-1.5375	80.38	94.12	0.00667
20	21376578	21376579	9.99e-07	1.474	19.245	5.404	0.00533
20	25583108	25583109	1.87e-13	-1.2557	89.33	95.685	8.16e-09
20	25840497	25840498	1.32e-08	-1.3914	4.807	14.97	0.000157
20	29843719	29843720	6.15e-07	-0.7401	68.278	81.173	0.00362
20	30758625	30758626	2.91e-07	1.1127	60.077	35.232	0.00202
20	45834419	45834420	1.71e-06	-1.0611	43.638	67.056	0.00797
20	45834447	45834448	5.16e-09	-1.2461	47.638	71.769	7.34e-05
20	45834509	45834510	1.51e-07	-0.986	48.708	69.216	0.00118
20	46523717	46523718	5.12e-07	0.3571	66.185	58.731	0.00314
20	46524471	46524472	2.42e-08	-0.5491	69.765	74.791	0.000261
20	49625486	49625487	1.39e-07	-1.4927	81.438	93.499	0.0011
20	56099621	56099622	1.09e-13	-1.6904	84.037	94.764	4.98e-09
20	60971759	60971760	1.15e-07	-2.8393	67.858	95.398	0.00095
20	61659120	61659121	1.73e-07	1.2022	65.953	34.384	0.00133
20	62209607	62209608	1.52e-08	-0.8173	72.703	85.52	0.000178
20	62209622	62209623	2.11e-09	-0.8335	65.128	80.11	3.41e-05
20	62209634	62209635	1.66e-07	-0.8034	70.198	83.122	0.00129
20	62209642	62209643	2.29e-07	-0.7341	53.907	69.956	0.00167
20	62680174	62680175	1.63e-06	1.1004	20.707	9.845	0.00765
21	15351919	15351920	7.68e-08	-1.2566	18.502	46.034	0.000684
21	15351937	15351938	1.43e-07	-1.125	20.578	43.122	0.00113
21	15352017	15352018	2.82e-07	-0.8219	26.22	45.102	0.00197
21	15352042	15352043	4.42e-11	-1.6381	7.908	28.551	1.17e-06
21	15352054	15352055	1.09e-10	-0.9994	21.892	42.328	2.65e-06
21	15352062	15352063	2.65e-09	-1.3238	9.897	25.372	4.17e-05
21	15352064	15352065	8.09e-07	-1.0787	10.37	23.215	0.00451
21	15352074	15352075	1.58e-09	-1.2504	8.815	28.408	2.64e-05
21	15352085	15352086	6.16e-08	-1.0017	12.852	28.282	0.000568
21	15352087	15352088	2.71e-10	-1.0388	17.68	38.043	5.99e-06
21	15352090	15352091	1.17e-06	-0.8837	13.738	28.249	0.00599
21	15352093	15352094	5.84e-08	-1.0447	12.75	26.878	0.000543
21	15352130	15352131	1.9e-09	-0.9756	18.572	39.376	3.11e-05
21	15352137	15352138	2.38e-09	-1.1054	13.573	35.156	3.78e-05
21	15352143	15352144	6.95e-11	-1.1609	16.548	40.442	1.75e-06
21	15352150	15352151	3.17e-14	-1.4763	14.168	42.565	1.69e-09
21	15352157	15352158	1.56e-10	-1.3837	13.018	33.381	3.57e-06
21	15352187	15352188	4.35e-10	-1.2799	13.828	37.27	8.85e-06
21	15352213	15352214	6.49e-10	-1.232	15.302	42.044	1.24e-05
21	15352367	15352368	3.94e-07	-1.0106	15.548	34.095	0.00256
21	15352436	15352437	1.25e-07	-1.1848	6.765	18.912	0.00102
21	15352443	15352444	8.6e-07	-0.975	9.293	21.31	0.00471
21	15352452	15352453	9.93e-08	-0.9363	10.852	25.019	0.000845
21	15352465	15352466	1.67e-08	-1.1721	8.038	21.957	0.000193
21	15436331	15436332	2.19e-06	1.8808	93.998	84.011	0.00967
21	15436339	15436340	4.98e-07	2.3257	96.542	83.393	0.00306
21	15436342	15436343	3.69e-07	2.3499	94.7	83.591	0.00242
21	15436349	15436350	2.22e-07	1.9249	92.802	81.956	0.00162
21	15436351	15436352	4.13e-07	1.8821	93.228	83.881	0.00265
21	15436360	15436361	2.53e-07	2.6416	96.19	84.381	0.0018
21	15436362	15436363	2.22e-07	2.6514	96.087	84.129	0.00162
21	15436371	15436372	6.21e-08	2.4866	95.147	84.502	0.000569
21	15436390	15436391	4.4e-07	1.691	92.718	83.985	0.00278
21	15436412	15436413	6.78e-07	1.8386	93.66	84.238	0.00395
21	15436419	15436420	1.36e-07	2.0726	94.658	82.83	0.00109
21	15436442	15436443	6.83e-07	1.8428	91.377	82.864	0.00397
21	15436452	15436453	1.93e-07	2.0557	93.683	80.746	0.00145
21	15436454	15436455	2.85e-07	2.3725	94.192	80.551	0.00199
21	42799068	42799069	3.64e-08	-1.2574	62.955	83.194	0.000362
21	42799141	42799142	8.52e-07	-1.2926	55.972	81.531	0.00468
21	44158691	44158692	4.03e-08	1.9989	72.222	26.663	0.000394
21	45923415	45923416	1.32e-06	1.1441	55.777	37.513	0.00655
21	46976209	46976210	2.7e-07	1.017	50.057	27.508	0.0019
21	46976266	46976267	1.42e-06	1.0666	46.19	24.685	0.00691
21	46976299	46976300	1.8e-06	1.151	65.198	43.881	0.0083
21	47560935	47560936	6.1e-07	1.0685	54.15	35.918	0.0036
22	21025118	21025119	6.77e-08	0.7649	48.84	35.395	0.000616
22	21025183	21025184	1.13e-07	0.7606	36.777	24.525	0.000944
22	27070681	27070682	7.06e-07	1.1948	31.195	12.187	0.00407
22	43084354	43084355	1.08e-06	-1.3619	80.422	93.785	0.00562
22	45833035	45833036	8.32e-08	-1.6789	40.853	70.351	0.000732
22	46983633	46983634	6.74e-10	1.479	21.572	7.705	1.26e-05
22	46983751	46983752	7.84e-07	1.2604	23.393	8.107	0.00443
22	47367756	47367757	2.36e-07	-1.8422	86.022	95.762	0.00171
22	49564568	49564569	6.43e-12	-1.6066	86.19	95.34	2.06e-07
22	49588302	49588303	7.33e-07	-1.014	23.248	41.404	0.00419
22	49826476	49826477	2.01e-08	1.172	65.328	39.4	0.000223
22	49843467	49843468	7.14e-10	1.6467	68.49	33.932	1.33e-05
22	49843718	49843719	3.65e-07	1.4214	55.577	24.346	0.00241
22	49844191	49844192	1.26e-09	1.4281	21.985	7.67	2.17e-05
22	49844280	49844281	8.59e-07	1.0465	36.397	18.106	0.00471
22	49844285	49844286	7.53e-08	1.1211	42.363	20.912	0.000674
22	49844727	49844728	1.03e-07	1.3549	57.858	30.501	0.000867
22	49844760	49844761	1.35e-06	1.2251	53.565	28.037	0.00667
22	49875379	49875380	1.99e-08	1.0281	71.103	46.257	0.000223
22	49875381	49875382	3.96e-10	1.0729	58.25	30.752	8.18e-06
22	49875418	49875419	2.66e-11	1.3062	76.657	45.759	7.33e-07
22	49875429	49875430	5.33e-09	1.2715	82.515	55.422	7.5e-05
22	49875432	49875433	8.53e-10	1.0757	50.71	28.517	1.54e-05
22	49875569	49875570	6.07e-07	1.3061	33.765	14.333	0.0036
22	49875586	49875587	1.7e-08	1.3993	47.728	21.157	0.000195
22	49875597	49875598	8.09e-14	2.0637	70.205	30.87	3.87e-09
22	49875607	49875608	4.97e-08	1.9133	80.427	47.998	0.00047
22	49875645	49875646	3.08e-08	1.7924	80.538	46.157	0.000319
22	49875829	49875830	8.08e-07	1.7187	77.258	44.31	0.00451
22	49881809	49881810	1.91e-08	1.0677	66.64	43.464	0.000215
22	49913183	49913184	1.12e-06	1.466	90.25	65.255	0.00577
22	49913235	49913236	5.94e-09	1.3855	72.087	45.653	8.11e-05
22	50026178	50026179	3.59e-07	1.8392	88.85	59.289	0.00237
22	50473003	50473004	2.62e-07	-1.0147	33.4	53.595	0.00186
22	50473007	50473008	1.32e-06	-0.9916	26.885	46.02	0.00653
22	50473037	50473038	1.93e-08	-1.2093	24.975	48.853	0.000217
22	50972581	50972582	7.17e-07	-0.7093	60.683	74.926	0.00412
22	50972619	50972620	1.56e-07	-0.7067	56.193	72.377	0.00122
22	50972625	50972626	2.42e-07	-0.6754	49.588	65.659	0.00174
22	50972664	50972665	2e-08	-0.7198	46.152	66.286	0.000223

## Sheet: Table S4
Table S4. Results of DMRs from ACPA 3 group ordinal regression model after blood composition adjustment.
chr	start	end	#DMC	DMR_qv_mean	Meth_diff_mean_HighPosvsNegative	Annotation	Detailed Annotation	Distance to TSS	Nearest PromoterID	Gene Name	isngDMR?
1	2120796	2120908	10	0.0843	8.7	TTS (NR_046427)	TTS (NR_046427)	5362	NM_001282671	FAAP20	1
1	2120978	2121056	7	0.186	0.99	TTS (NR_046427)	TTS (NR_046427)	5197	NM_001282671	FAAP20	1
1	2688293	2688382	3	0.341	1.9	intron (NM_001242672, intron 4 of 6)	intron (NM_001242672, intron 4 of 6)	17892	NM_001242672	TTC34	0
1	2689531	2689692	5	0.202	-0.68	intron (NM_001242672, intron 4 of 6)	intron (NM_001242672, intron 4 of 6)	16618	NM_001242672	TTC34	0
1	2886499	2886512	6	0.00148	-7.9	Intergenic	Intergenic	-51540	NM_080431	ACTRT2	0
1	4796684	4796751	3	0.0467	1.6	intron (NM_001042478, intron 2 of 5)	L2b|LINE|L2	81613	NM_018836	AJAP1	0
1	6505313	6505422	6	0.119	1.1	intron (NM_031475, intron 6 of 12)	intron (NM_031475, intron 6 of 12)	-15412	NR_036218	MIR4252	0
1	7259459	7259522	3	0.148	1.8	intron (NM_015215, intron 4 of 22)	intron (NM_015215, intron 4 of 22)	414107	NR_038934	CAMTA1	NA
1	7596398	7596504	6	0.015	2.7	intron (NM_015215, intron 6 of 22)	intron (NM_015215, intron 6 of 22)	-234878	NM_004781	VAMP3	0
1	7598955	7599153	4	0.187	-1.9	intron (NM_015215, intron 6 of 22)	intron (NM_015215, intron 6 of 22)	-232275	NM_004781	VAMP3	0
1	8958969	8959167	7	0.169	-2.5	Intergenic	LTR12|LTR|ERV1	-19917	NM_001428	ENO1	0
1	9887816	9887937	10	0.146	2.6	Intergenic	Intergenic	-3293	NM_014944	CLSTN1	1
1	11040416	11040492	6	0.158	6.2	intron (NM_001170754, intron 1 of 12)	intron (NM_001170754, intron 1 of 12)	1640	NM_001170754	C1orf127	0
1	16115402	16115627	6	0.212	-1.6	Intergenic	MER90a|LTR|ERV1	18679	NM_001089591	UQCRHL	0
1	16862212	16862261	3	0.297	2.8	promoter-TSS (NR_135764)	promoter-TSS (NR_135764)	-90	NR_135764	LINC01783	0
1	16862283	16862500	8	0.0572	3.6	promoter-TSS (NR_135764)	promoter-TSS (NR_135764)	-245	NR_135764	LINC01783	1
1	16950888	16950917	4	0.000664	-2.2	intron (NR_026752, intron 5 of 6)	intron (NR_026752, intron 5 of 6)	6498	NR_026752	CROCCP2	0
1	17003325	17003369	3	0.0627	-3.8	Intergenic	Intergenic	3849	NM_001282321	FAM231A	0
1	17019139	17019173	5	0.0788	1.7	intron (NR_026567, intron 10 of 10)	CpG	11406	NR_037446	MIR3675	0
1	17019190	17019217	3	0.337	1.5	intron (NR_026567, intron 10 of 10)	CpG	11454	NR_037446	MIR3675	0
1	17019297	17019324	4	0.232	2.3	intron (NR_026567, intron 10 of 10)	CpG	11561	NR_037446	MIR3675	0
1	17019355	17019508	22	0.0545	2.4	intron (NR_026567, intron 10 of 10)	CpG	11682	NR_037446	MIR3675	NA
1	17019553	17019581	4	0.382	1.4	intron (NR_026567, intron 10 of 10)	CpG	11817	NR_037446	MIR3675	NA
1	17020028	17020044	4	0.161	3.2	intron (NR_026567, intron 10 of 10)	CpG	12286	NR_037446	MIR3675	1
1	17020052	17020070	4	0.264	2.3	intron (NR_026567, intron 10 of 10)	CpG	12311	NR_037446	MIR3675	NA
1	17020082	17020231	29	0.0691	1.4	intron (NR_026567, intron 10 of 10)	CpG	12407	NR_037446	MIR3675	1
1	17020274	17020523	38	0.0435	2.2	intron (NR_026567, intron 10 of 10)	CpG	12649	NR_037446	MIR3675	1
1	17020610	17020636	3	0.375	-0.37	intron (NR_026567, intron 10 of 10)	CpG	12873	NR_037446	MIR3675	0
1	17053807	17053841	7	0.00912	6	Intergenic	tRNA-Gly-GGG|tRNA|tRNA	7132	NM_001310138	FAM231C	0
1	17198639	17198678	3	0.128	5.7	non-coding (NR_135765, exon 1 of 2).2	non-coding (NR_135765, exon 1 of 2).2	1219	NR_135765	LOC440570	1
1	17198724	17198739	4	0.176	4.6	non-coding (NR_135765, exon 1 of 2).2	non-coding (NR_135765, exon 1 of 2).2	1292	NR_135765	LOC440570	0
1	17198763	17198821	7	0.257	3.6	non-coding (NR_135765, exon 1 of 2).2	non-coding (NR_135765, exon 1 of 2).2	1352	NR_135765	LOC440570	0
1	17199036	17199325	29	0.0571	0.19	non-coding (NR_135765, exon 1 of 2).2	non-coding (NR_135765, exon 1 of 2).2	1741	NR_135765	LOC440570	0
1	17201645	17201649	3	0.139	-5.4	Intergenic	Intergenic	4207	NR_135765	LOC440570	0
1	17201737	17201891	21	0.0177	-4.3	Intergenic	Intergenic	4374	NR_135765	LOC440570	1
1	17223157	17223177	3	0.163	0.89	Intergenic	LTR75B|LTR|ERVL	-7006	NR_135058	LOC105376805	NA
1	17223246	17223282	4	0.266	2.7	Intergenic	LTR75B|LTR|ERVL	-7103	NR_135058	LOC105376805	0
1	18266433	18266450	3	0.206	-7	Intergenic	LTR89|LTR|ERVL?	-125709	NR_125946	LINC01654	0
1	19029738	19029776	7	0.105	8.7	exon (NM_001135254, exon 7 of 9)	exon (NM_001135254, exon 7 of 9)	72257	NM_002584	PAX7	0
1	19110740	19110769	5	0.176	8.9	Intergenic	CpG	75400	NM_152232	TAS1R2	1
1	19110823	19111009	17	0.071	12	Intergenic	CpG	75239	NM_152232	TAS1R2	1
1	19271995	19272143	10	0.0684	13	intron (NM_001136265, intron 1 of 8)	intron (NM_001136265, intron 1 of 8)	10757	NM_001136265	IFFO2	0
1	25391501	25391563	6	4.31e-05	-1.5	Intergenic	MIR3|SINE|MIR	41538	NR_039623	MIR4425	0
1	27683897	27683956	4	0.249	0.16	exon (NM_001297609, exon 22 of 28)	exon (NM_001297609, exon 22 of 28)	9430	NM_004672	MAP3K6	NA
1	35091332	35091423	5	0.0923	-11	Intergenic	MER74B|LTR|ERVL	43917	NR_030278	MIR552	0
1	35586503	35586532	4	0.145	-0.73	Intergenic	CpG	41554	NM_001289090	ZMYM1	NA
1	35586568	35586583	3	0.211	-0.013	Intergenic	CpG	41612	NM_001289090	ZMYM1	NA
1	38461505	38461601	7	0.118	-6.9	TTS (NM_004468)	TTS (NM_004468)	-5771	NM_006802	SF3A3	1
1	38461700	38461720	5	0.365	-1.5	TTS (NM_004468)	TTS (NM_004468)	-5928	NM_006802	SF3A3	1
1	39991670	39991806	5	0.0649	3.9	3' UTR (NM_181809, exon 7 of 7)	3' UTR (NM_181809, exon 7 of 7)	11200	NR_132962	OXCT2P1	0
1	42248808	42248999	6	0.0646	9	intron (NM_024503, intron 1 of 8)	intron (NM_024503, intron 1 of 8)	135474	NM_024503	HIVEP3	0
1	42249060	42249120	3	0.0247	13	intron (NM_024503, intron 1 of 8)	intron (NM_024503, intron 1 of 8)	135288	NM_024503	HIVEP3	0
1	44569278	44569335	9	0.0284	-1.2	Intergenic	CpG	-15215	NM_173484	KLF17	0
1	45452521	45452606	4	0.201	-7.4	promoter-TSS (NM_001261418)	promoter-TSS (NM_001261418)	-170	NM_001166588	EIF2B3	NA
1	67218821	67218851	5	0.0064	-1.3	intron (NM_152665, intron 1 of 4)	(CA)n|Simple_repeat|Simple_repeat	696	NM_152665	TCTEX1D1	0
1	68512777	68512808	4	0.223	-9.4	exon (NM_004675, exon 4 of 4)	exon (NM_004675, exon 4 of 4)	4521	NM_004675	DIRAS3	0
1	68512901	68512935	4	0.253	-9.5	exon (NM_004675, exon 4 of 4)	exon (NM_004675, exon 4 of 4)	4396	NM_004675	DIRAS3	NA
1	71512225	71512394	14	0.108	-9.2	non-coding (NR_038420, exon 1 of 3)	non-coding (NR_038420, exon 1 of 3)	121	NR_038420	ZRANB2-AS1	NA
1	75036930	75036971	3	0.141	-9	exon (NM_001002912, exon 14 of 15)	exon (NM_001002912, exon 14 of 15)	-6163	NR_121671	ERICH3-AS1	NA
1	75592516	75592687	4	0.092	8.6	Intergenic	Intergenic	-1517	NM_001001933	LHX8	NA
1	75592751	75592949	6	0.121	7.8	Intergenic	Intergenic	-1269	NM_001001933	LHX8	0
1	76189734	76189802	4	0.254	-5.1	promoter-TSS (NM_000016)	promoter-TSS (NM_000016)	-264	NM_000016	ACADM	0
1	82627581	82627741	6	0.074	-4.4	Intergenic	Intergenic	361579	NM_012302	ADGRL2	NA
1	82692423	82692706	4	0.0438	-8.8	Intergenic	Intergenic	426483	NM_012302	ADGRL2	0
1	92589470	92589553	5	0.0329	9.1	intron (NM_183242, intron 4 of 8)	L1ME1|LINE|L1	43650	NM_183242	BTBD8	0
1	101003688	101004054	9	0.0451	-17	5' UTR (NM_022049, exon 1 of 2)	5' UTR (NM_022049, exon 1 of 2)	143	NM_022049	GPR88	0
1	111740368	111740490	3	0.105	10	intron (NM_001271833, intron 4 of 11)	intron (NM_001271833, intron 4 of 11)	2896	NM_024901	DENND2D	1
1	113397548	113397660	5	0.287	4.4	Intergenic	LTR12C|LTR|ERV1	-4339	NR_103746	LINC01356	0
1	120217428	120217840	8	0.00925	27	Intergenic	MER20|DNA|hAT-Charlie	-27244	NM_001080470	ZNF697	1
1	121107589	121107857	7	0.117	11	intron (NM_001271870, intron 1 of 5)	intron (NM_001271870, intron 1 of 5)	571	NM_001271872	SRGAP2C	0
1	143270415	143270426	3	0.0838	1.1	Intergenic	CpG	-68182	NR_110761	LOC102723769	NA
1	143270506	143270509	4	0.00322	-3.6	Intergenic	CpG	-68269	NR_110761	LOC102723769	NA
1	143467638	143467675	3	0.323	-1.7	Intergenic	CpG	-205264	NR_106967	MIR6077	NA
1	145382417	145382500	10	0.078	1.9	promoter-TSS (NR_125967)	promoter-TSS (NR_125967)	-55	NR_125968	LINC01719	NA
1	145382519	145382624	16	0.00148	1.7	promoter-TSS (NR_125967)	promoter-TSS (NR_125967)	-168	NR_125968	LINC01719	NA
1	145385290	145385316	4	0.0913	-8.1	intron (NM_001039703, intron 68 of 85)	CpG	-2899	NR_125968	LINC01719	0
1	145385338	145385341	3	0.106	-4.8	intron (NM_001039703, intron 68 of 85)	CpG	-2936	NR_125968	LINC01719	0
1	145385358	145385412	4	0.321	-4.7	intron (NM_001039703, intron 68 of 85)	CpG	-2981	NR_125968	LINC01719	0
1	145385458	145385474	3	0.218	-4.6	intron (NM_001039703, intron 68 of 85)	CpG	-3062	NR_125968	LINC01719	0
1	145385536	145385594	5	0.068	-9.4	intron (NM_001039703, intron 68 of 85)	intron (NM_001039703, intron 68 of 85)	-3161	NR_125968	LINC01719	0
1	146548657	146549011	35	0.0799	12	Intergenic	Intergenic	7469	NR_121645	RNVU1-8	0
1	146549145	146549312	12	0.101	12	Intergenic	Intergenic	7074	NR_121645	RNVU1-8	0
1	146549439	146550870	154	0.014	11	Intergenic	Intergenic	6148	NR_121645	RNVU1-8	0
1	146550912	146550972	6	0.0651	7.8	Intergenic	CpG	5361	NR_121645	RNVU1-8	0
1	146555162	146555427	5	0.279	7.1	TTS (NR_121645)	TTS (NR_121645)	1008	NR_121645	RNVU1-8	0
1	146555529	146555553	4	0.0576	9.6	TTS (NR_121645)	TTS (NR_121645)	762	NR_121645	RNVU1-8	0
1	146555590	146555625	5	0.169	8	TTS (NR_121645)	TTS (NR_121645)	695	NR_121645	RNVU1-8	0
1	146577894	146578123	8	0.0489	-2.6	intron (NR_103466, intron 4 of 5)	LTR5_Hs|LTR|ERVK	7919	NR_103466	NBPF13P	0
1	147801417	147801501	5	0.053	9.2	intron (NM_001037501, intron 18 of 19)	intron (NM_001037501, intron 18 of 19)	5219	NR_049810	MIR5087	1
1	149193591	149193624	3	0.35	-3.2	Intergenic	MER45B|DNA|hAT-Tip100	-83883	NR_104217	NBPF25P	0
1	149230570	149230614	4	0.179	4.2	Intergenic	tRNA-Asn-AAC|tRNA|tRNA	-56538	NR_111933	LOC388692	0
1	149293954	149294058	9	0.0805	3.2	Intergenic	Intergenic	6555	NR_111934	FAM231D	0
1	149294091	149294099	4	0.171	1.4	Intergenic	Intergenic	6644	NR_111934	FAM231D	0
1	149670073	149670097	4	0.0299	-13	intron (NR_135813, intron 2 of 2)	tRNA-Asn-AAC|tRNA|tRNA	49277	NR_135813	LOC101929798	NA
1	149670104	149670125	3	0.216	-9	intron (NR_135813, intron 2 of 2)	tRNA-Asn-AAC|tRNA|tRNA	49247	NR_135813	LOC101929798	NA
1	149670197	149670478	27	0.0287	-9.4	non-coding (NR_111954, exon 2 of 4)	non-coding (NR_111954, exon 2 of 4)	49024	NR_135813	LOC101929798	1
1	149670557	149670668	3	0.0954	-7.8	intron (NR_111958, intron 2 of 2)	intron (NR_111958, intron 2 of 2)	48749	NR_135813	LOC101929798	0
1	149672921	149672982	6	0.202	-3.1	TTS (NR_111954)	TTS (NR_111954)	46410	NR_135813	LOC101929798	NA
1	151694471	151694486	4	0.0958	4.2	intron (NM_001144956, intron 1 of 4)	intron (NM_001144956, intron 1 of 4)	466	NM_001144956	RIIAD1	0
1	152082811	152082836	3	0.111	2	exon (NM_007113, exon 3 of 3)	exon (NM_007113, exon 3 of 3)	5106	NM_007113	TCHH	NA
1	152161358	152161480	8	0.16	-5.2	Intergenic	CpG	-29715	NM_001122965	RPTN	1
1	152161512	152161522	3	0.175	-4.7	Intergenic	CpG	-29813	NM_001122965	RPTN	1
1	154127214	154127427	5	0.31	-13	TTS (NR_103461)	TTS (NR_103461)	271	NM_001159484	NUP210L	0
1	154127462	154127482	3	0.133	-9.4	TTS (NR_103461)	TTS (NR_103461)	120	NM_001159484	NUP210L	0
1	154127506	154127546	4	0.269	-5.9	promoter-TSS (NM_001159484)	promoter-TSS (NM_001159484)	66	NM_001159484	NUP210L	1
1	154127590	154127596	3	0.122	-9	promoter-TSS (NM_001159484)	promoter-TSS (NM_001159484)	-1	NM_207308	NUP210L	1
1	154474160	154474190	3	0.202	3	promoter-TSS (NM_001098475)	promoter-TSS (NM_001098475)	351	NR_135169	SHE	0
1	154839748	154839910	12	0.136	-7.4	intron (NM_002249, intron 1 of 7)	intron (NM_002249, intron 1 of 7)	2925	NM_001204087	KCNN3	0
1	157248773	157249336	51	0.00973	6.5	Intergenic	HERVFH21-int|LTR|ERV1	-140672	NM_001145312	ETV3	1
1	159899466	159899507	4	0.193	-6.9	exon (NM_020789, exon 17 of 21)	exon (NM_020789, exon 17 of 21)	-4155	NM_003564	TAGLN2	NA
1	160033113	160033216	6	0.0754	-14	intron (NM_002241, intron 1 of 1)	intron (NM_002241, intron 1 of 1)	6886	NM_002241	KCNJ10	0
1	161423864	161423899	4	0.0911	-9.6	Intergenic	CpG	-51323	NM_021642	FCGR2A	0
1	161426979	161427202	38	0.0536	-4.9	Intergenic	CpG	-48114	NM_021642	FCGR2A	1
1	161427244	161427281	9	0.0681	-5.6	Intergenic	CpG	-47942	NM_021642	FCGR2A	0
1	168025489	168025550	8	0.094	4.9	intron (NM_001198957, intron 16 of 20)	CpG	57622	NR_031702	MIR1255B2	1
1	168025580	168025608	6	0.315	3.4	intron (NM_001198957, intron 16 of 20)	CpG	57696	NR_031702	MIR1255B2	1
1	168025632	168025656	6	0.0768	6.4	intron (NM_001198957, intron 16 of 20)	CpG	57746	NR_031702	MIR1255B2	1
1	177001829	177001925	6	0.149	-11	exon (NM_004319, exon 3 of 23)	exon (NM_004319, exon 3 of 23)	-3296	NR_030163	MIR488	NA
1	200864887	200865050	9	0.0035	-12	intron (NM_001142569, intron 1 of 9)	MIR3|SINE|MIR	1020	NM_001142569	C1orf106	0
1	201583474	201583503	4	0.0601	9.5	Intergenic	Intergenic	-33961	NM_020443	NAV1	0
1	201618335	201618400	11	0.0946	-2.8	exon (NM_020443, exon 1 of 30)	exon (NM_020443, exon 1 of 30)	918	NM_020443	NAV1	0
1	201618495	201618511	3	0.108	-2.3	exon (NM_020443, exon 1 of 30)	exon (NM_020443, exon 1 of 30)	1053	NM_020443	NAV1	0
1	203051944	203052159	7	0.0706	12	TTS (NM_002479)	TTS (NM_002479)	3114	NM_002479	MYOG	0
1	208619449	208619490	4	0.16	-0.27	Intergenic	Intergenic	-201805	NM_025179	PLXNA2	0
1	228401921	228401940	3	0.395	-3.8	promoter-TSS (NR_073155)	promoter-TSS (NR_073155)	-566	NR_073154	C1orf145	0
1	228401956	228402037	13	0.0728	-4.3	promoter-TSS (NR_073155)	promoter-TSS (NR_073155)	-632	NR_073154	C1orf145	0
1	229253750	229253833	8	0.0273	15	Intergenic	Intergenic	56756	NR_039659	MIR4454	0
1	229506425	229506682	3	0.191	11	Intergenic	Intergenic	-27866	NM_145257	CCSAP	0
1	229829093	229829260	4	0.233	-4.4	Intergenic	MLT1M|LTR|ERVL-MaLR	67214	NM_001314021	URB2	0
1	231475082	231475322	11	0.184	-5	intron (NM_001010984, intron 1 of 3)	intron (NM_001010984, intron 1 of 3)	1520	NM_001261462	SPRTN	0
1	234367373	234367444	6	0.182	-9.6	exon (NM_173508, exon 3 of 8)	exon (NM_173508, exon 3 of 8)	17452	NM_001300845	SLC35F3	NA
1	234367540	234367641	6	0.101	-8.2	intron (NM_001300845, intron 2 of 6)	intron (NM_001300845, intron 2 of 6)	17634	NM_001300845	SLC35F3	0
1	234450897	234451026	8	0.00149	4	intron (NM_001300845, intron 3 of 6)	intron (NM_001300845, intron 3 of 6)	8749	NR_039818	MIR4671	1
1	234492494	234492513	3	0.162	-4.2	Intergenic	CpG	16645	NR_125962	LOC101927765	NA
1	234492560	234492860	45	0.00759	-5.7	Intergenic	CpG	16439	NR_125962	LOC101927765	1
1	234611287	234611384	4	0.172	-1.3	intron (NM_005646, intron 1 of 29)	L1MCc|LINE|L1	3513	NM_005646	TARBP1	0
1	246038359	246038368	3	0.0726	8.4	intron (NM_001167740, intron 8 of 11)	intron (NM_001167740, intron 8 of 11)	542350	NM_022743	SMYD3	NA
1	246591949	246592046	4	0.255	0.85	intron (NM_001167740, intron 1 of 11)	MIR|SINE|MIR	-11284	NM_022743	SMYD3	0
1	247620652	247620797	7	0.0908	4.3	Intergenic	Intergenic	-5441	NM_001004492	OR2B11	1
1	248100233	248101010	76	0.0113	-7.3	5' UTR (NM_001304535, exon 1 of 2)	5' UTR (NM_001304535, exon 1 of 2)	291	NM_175911	OR2L13	0
2	293766	293774	3	0.105	12	Intergenic	Intergenic	-5462	NM_001002919	FAM150B	0
2	293862	293870	4	0.000635	6.8	Intergenic	Intergenic	-5558	NM_001002919	FAM150B	1
2	865031	865065	3	0.371	2.9	promoter-TSS (NR_033880)	promoter-TSS (NR_033880)	-936	NR_111963	LINC01115	1
2	1129633	1129862	7	0.137	-3.6	intron (NM_018968, intron 4 of 16)	LTR12C|LTR|ERV1	-182670	NR_136151	LOC101060391	1
2	1370435	1370661	24	0.000405	11	intron (NM_018968, intron 16 of 16)	intron (NM_018968, intron 16 of 16)	-46685	NM_001206744	TPO	0
2	1787868	1788081	8	0.111	11	Intergenic	MER89|LTR|ERV1	-39656	NM_012293	PXDN	0
2	2660352	2660370	3	0.0588	0.23	Intergenic	Intergenic	-325276	NM_015025	MYT1L	NA
2	3827345	3827467	3	0.101	-11	intron (NM_001287444, intron 9 of 10)	intron (NM_001287444, intron 9 of 10)	76224	NM_001287444	DCDC2C	NA
2	8566694	8566980	7	0.134	-8.6	Intergenic	Intergenic	-98288	NR_034135	LINC00299	0
2	9471056	9471232	13	0.102	-8.7	intron (NM_001135191, intron 7 of 26)	intron (NM_001135191, intron 7 of 26)	91645	NR_134951	ITGB1BP1	0
2	9879386	9879533	10	0.0712	-9.2	Intergenic	Intergenic	-104111	NM_001318977	TAF1B	0
2	20871530	20871579	3	0.261	-12	3' UTR (NM_182828, exon 2 of 2)	3' UTR (NM_182828, exon 2 of 2)	5131	NM_182828	GDF7	0
2	29412153	29412225	4	0.0389	0.28	Intergenic	Intergenic	73897	NM_024692	CLIP4	NA
2	29771411	29771539	9	0.00674	0.89	intron (NM_004304, intron 3 of 28)	intron (NM_004304, intron 3 of 28)	-73232	NR_136317	LOC105374389	0
2	46567260	46567323	3	0.204	4.7	intron (NM_001430, intron 1 of 15)	intron (NM_001430, intron 1 of 15)	42751	NM_001430	EPAS1	0
2	65610228	65610377	8	0.159	-0.17	intron (NM_181784, intron 1 of 5)	intron (NM_181784, intron 1 of 5)	-16372	NM_001128210	SPRED2	0
2	84743464	84743513	5	0.155	0.44	promoter-TSS (NM_001370)	promoter-TSS (NM_001370)	-90	NM_001370	DNAH6	0
2	84743555	84743585	5	0.0691	0.48	promoter-TSS (NM_001370)	promoter-TSS (NM_001370)	-9	NM_001370	DNAH6	0
2	84743626	84743652	7	0.0646	-0.24	promoter-TSS (NM_001370)	promoter-TSS (NM_001370)	60	NM_001370	DNAH6	1
2	90016150	90016331	14	0.0548	-9.3	Intergenic	Intergenic	904357	NR_039635	MIR4436A	1
2	90413937	90413980	5	0.213	-2.3	Intergenic	CpG	1302075	NR_039635	MIR4436A	NA
2	90414009	90414056	5	0.326	-2.2	Intergenic	CpG	1302149	NR_039635	MIR4436A	NA
2	91777692	91777789	11	0.0942	-4.2	Intergenic	CpG	70234	NR_027238	LOC654342	1
2	91777866	91777921	15	0.0794	-3.8	Intergenic	CpG	70081	NR_027238	LOC654342	0
2	91777926	91778144	11	0.0593	-3.9	Intergenic	Intergenic	69940	NR_027238	LOC654342	0
2	91815031	91815057	4	0.000354	6	Intergenic	Intergenic	32931	NR_027238	LOC654342	0
2	91816885	91816946	3	0.0479	-0.38	Intergenic	Intergenic	31059	NR_027238	LOC654342	NA
2	91847507	91847631	3	0.118	-11	intron (NR_027238, intron 1 of 3)	intron (NR_027238, intron 1 of 3)	406	NR_027238	LOC654342	0
2	91847698	91847768	7	0.0267	-12	intron (NR_027238, intron 1 of 3)	intron (NR_027238, intron 1 of 3)	242	NR_027238	LOC654342	1
2	91850066	91850070	4	0.00171	-16	Intergenic	L1PBa|LINE|L1	-2093	NR_027238	LOC654342	0
2	91874587	91874600	3	0.142	-13	Intergenic	Intergenic	25542	NR_136329	LOC101927050	0
2	91932888	91932950	7	0.0638	-18	Intergenic	CpG	-30449	NR_003503	GGT8P	0
2	91932972	91933014	3	0.192	-19	Intergenic	CpG	-30375	NR_003503	GGT8P	0
2	95537587	95537605	4	0.253	-15	exon (NM_144705, exon 1 of 6)	exon (NM_144705, exon 1 of 6)	418	NM_001286559	TEKT4	0
2	95858864	95858881	3	0.222	-1.6	Intergenic	LTR13|LTR|ERVK	27711	NM_001017396	ZNF2	0
2	100902125	100902130	4	0.00484	12	intron (NM_198461, intron 11 of 11)	MLT1D|LTR|ERVL-MaLR	37067	NM_198461	LONRF2	1
2	107082715	107082738	4	0.296	2.3	intron (NM_001144013, intron 1 of 22)	CpG	2074	NM_001144013	RGPD3	1
2	107082963	107082979	3	0.138	0.8	intron (NM_001144013, intron 1 of 22)	CpG	1830	NM_001144013	RGPD3	NA
2	113190019	113190117	5	0.127	-6.3	intron (NM_005054, intron 1 of 22).3	intron (NM_005054, intron 1 of 22).3	1039	NM_005054	RGPD5	NA
2	113190125	113190148	3	0.337	-3.9	intron (NM_005054, intron 1 of 22).3	CpG	970	NM_005054	RGPD5	0
2	113190281	113190308	4	0.323	-4.6	intron (NM_005054, intron 1 of 22).3	CpG	812	NM_005054	RGPD5	0
2	113190369	113190451	11	0.209	-4.5	intron (NM_005054, intron 1 of 22).3	CpG	697	NM_005054	RGPD5	NA
2	113190534	113190854	55	0.0578	-6.5	intron (NM_005054, intron 1 of 22).3	CpG	413	NM_005054	RGPD5	NA
2	113993261	113993319	4	0.189	-19	promoter-TSS (NR_015377)	promoter-TSS (NR_015377)	186	NR_047570	PAX8-AS1	0
2	113993358	113993868	89	0.00839	-12	promoter-TSS (NR_015377)	promoter-TSS (NR_015377)	-233	NR_015377	PAX8-AS1	0
2	113993901	113993929	7	0.0665	-7.2	promoter-TSS (NR_015377)	promoter-TSS (NR_015377)	69	NR_015377	PAX8-AS1	0
2	113994578	113994654	5	0.0796	-7.6	intron (NM_013952, intron 7 of 11)	intron (NM_013952, intron 7 of 11)	770	NR_015377	PAX8-AS1	NA
2	114030623	114030825	5	0.133	6.9	intron (NM_013992, intron 2 of 8)	intron (NM_013992, intron 2 of 8)	5774	NM_013952	PAX8	0
2	118617606	118617624	3	0.432	2.6	Intergenic	CpG	45360	NM_006773	DDX18	0
2	121895403	121895503	3	0.0658	1.9	Intergenic	MIRb|SINE|MIR	147325	NM_014553	TFCP2L1	0
2	128453115	128453146	7	0.116	-4.8	Intergenic	GC_rich|Low_complexity|Low_complexity	-5466	NM_032740	SFT2D3	0
2	128453175	128453305	15	0.062	2.6	Intergenic	CpG	-5357	NM_032740	SFT2D3	1
2	128453363	128453385	6	0.25	1.1	Intergenic	CpG	-5223	NM_032740	SFT2D3	0
2	128453773	128453799	4	5e-06	3.5	Intergenic	Intergenic	-4811	NM_032740	SFT2D3	0
2	130794659	130794676	3	0.199	1.5	intron (NR_026758, intron 7 of 11)	CpG	14036	NR_026758	FAR2P1	0
2	130794714	130794768	8	0.136	-0.76	intron (NR_026758, intron 7 of 11)	CpG	13963	NR_026758	FAR2P1	1
2	130795341	130795455	9	0.233	2.4	intron (NR_026758, intron 7 of 11)	CpG	13306	NR_026758	FAR2P1	0
2	132249262	132249306	3	0.206	1.3	promoter-TSS (NR_039945)	promoter-TSS (NR_039945)	-475	NR_039945	MIR4784	0
2	132404287	132404313	3	0.252	-6	intron (NR_108087, intron 1 of 1)	CpG	9702	NR_108087	LINC01087	0
2	132404324	132404352	4	0.254	-8.4	intron (NR_108087, intron 1 of 1)	CpG	9740	NR_108087	LINC01087	0
2	132404424	132404540	7	0.188	-4.9	intron (NR_108087, intron 1 of 1)	CpG	9884	NR_108087	LINC01087	0
2	132404571	132404609	6	0.122	-3.9	intron (NR_108087, intron 1 of 1)	CpG	9992	NR_108087	LINC01087	0
2	132404743	132404766	3	0.196	-6	intron (NR_108087, intron 1 of 1)	CpG	10157	NR_108087	LINC01087	0
2	132404798	132404809	3	0.328	-4.6	intron (NR_108087, intron 1 of 1)	CpG	10206	NR_108087	LINC01087	0
2	132559908	132560214	30	0.0326	-8.4	promoter-TSS (NM_214461)	promoter-TSS (NM_214461)	-827	NM_214461	C2orf27B	0
2	132587518	132587582	7	0.328	-5.2	Intergenic	CpG	-28316	NM_214461	C2orf27B	1
2	132587597	132588077	58	0.0615	-12	Intergenic	CpG	-28603	NM_214461	C2orf27B	0
2	132588156	132588232	8	0.0663	-12	Intergenic	CpG	-28960	NM_214461	C2orf27B	NA
2	132588282	132588358	6	0.0343	-13	Intergenic	Intergenic	-29086	NM_214461	C2orf27B	NA
2	133104662	133104736	3	0.147	-4.6	Intergenic	Intergenic	-5541	NR_135203	FAM201B	NA
2	133110317	133110644	44	0.0284	-2.8	non-coding (NR_135203, exon 1 of 1)	non-coding (NR_135203, exon 1 of 1)	241	NR_135203	FAM201B	NA
2	133110651	133110854	20	0.0891	-2.1	non-coding (NR_135203, exon 1 of 1)	non-coding (NR_135203, exon 1 of 1)	513	NR_135203	FAM201B	1
2	133110905	133110928	4	0.00197	-4.2	non-coding (NR_135203, exon 1 of 1)	non-coding (NR_135203, exon 1 of 1)	677	NR_135203	FAM201B	0
2	133110947	133111012	4	0.324	-1.8	non-coding (NR_135203, exon 1 of 1)	non-coding (NR_135203, exon 1 of 1)	740	NR_135203	FAM201B	0
2	133111028	133111145	16	0.0465	-2.9	non-coding (NR_135203, exon 1 of 1)	non-coding (NR_135203, exon 1 of 1)	847	NR_135203	FAM201B	0
2	136845700	136845704	3	0.0594	-7.3	Intergenic	LTR12C|LTR|ERV1	28111	NM_001008540	CXCR4	0
2	136845733	136845753	3	0.138	-2.4	Intergenic	LTR12C|LTR|ERV1	28070	NM_001008540	CXCR4	0
2	136845862	136845872	3	0.0345	-1.7	Intergenic	LTR12C|LTR|ERV1	27946	NM_001008540	CXCR4	0
2	136845923	136845940	4	0.196	-2.2	Intergenic	LTR12C|LTR|ERV1	27881	NM_001008540	CXCR4	0
2	136846005	136846051	4	0.311	-1.1	Intergenic	LTR12C|LTR|ERV1	27785	NM_001008540	CXCR4	0
2	139538814	139539002	13	0.0105	-9.6	Intergenic	Intergenic	-1097	NM_007226	NXPH2	0
2	151027805	151027828	5	0.253	-1.3	Intergenic	LTR12C|LTR|ERV1	316392	NM_005168	RND3	0
2	151027856	151027882	5	0.0953	0.83	Intergenic	LTR12C|LTR|ERV1	316340	NM_005168	RND3	0
2	160778453	160778589	10	0.131	0.0002	Intergenic	Intergenic	-17254	NM_001198759	LY75-CD302	1
2	180275859	180275912	5	0.0803	-4.3	Intergenic	Intergenic	-146536	NM_178123	SESTD1	0
2	183936121	183936199	6	0.0907	-3.3	Intergenic	Intergenic	-7127	NR_135688	DUSP19	0
2	200775443	200775555	4	0.0574	-14	promoter-TSS (NM_153689)	promoter-TSS (NM_153689)	-480	NM_153689	C2orf69	0
2	208976971	208977004	3	0.25	-0.38	Intergenic	CpG	-6865	NR_038437	LOC100507443	0
2	208977017	208977436	51	0.0408	-0.7	Intergenic	CpG	-6626	NR_038437	LOC100507443	1
2	209271183	209271215	3	0.218	-11	promoter-TSS (NM_005048)	promoter-TSS (NM_005048)	-356	NM_005048	PTH2R	0
2	220108182	220108299	8	0.28	1.3	exon (NM_001286427, exon 1 of 14)	exon (NM_001286427, exon 1 of 14)	112	NM_001286427	GLB1L	0
2	220108325	220108348	5	0.204	-1.3	promoter-TSS (NM_001286427)	promoter-TSS (NM_001286427)	16	NM_001286427	GLB1L	1
2	228473683	228473837	6	0.114	4.8	Intergenic	Intergenic	24276	NM_001162483	C2orf83	0
2	233304892	233305017	6	0.069	4.4	Intergenic	Intergenic	-15867	NM_001631	ALPI	NA
2	238380309	238380391	6	0.00213	-5.7	Intergenic	Intergenic	-14703	NM_001281474	MLPH	0
2	240878320	240878448	10	0.0981	-5.5	intron (NR_136158, intron 7 of 10)	CpG	4127	NR_039949	MIR4786	0
2	241562757	241562994	20	0.0729	12	intron (NM_001195381, intron 5 of 5)	CpG	-1786	NM_005301	GPR35	0
2	241640694	241640722	4	0.24	2.2	Intergenic	CpG	9446	NM_198998	AQP12A	0
2	242140719	242140793	3	0.192	2.3	exon (NM_001001891, exon 7 of 25)	exon (NM_001001891, exon 7 of 25)	12832	NM_001001891	ANO7	NA
2	242529445	242529466	5	0.00471	4.1	intron (NM_015963, intron 5 of 5)	intron (NM_015963, intron 5 of 5)	27460	NM_001164356	THAP4	NA
2	242671974	242672112	6	0.112	-0.33	Intergenic	LTR13|LTR|ERVK	-1951	NM_001287249	D2HGDH	NA
2	242672126	242672216	4	0.221	-0.7	Intergenic	LTR13|LTR|ERVK	-1823	NM_001287249	D2HGDH	0
3	8685724	8685926	6	0.158	-6.1	intron (NM_001256749, intron 1 of 11)	intron (NM_001256749, intron 1 of 11)	659	NR_046358	SSUH2	NA
3	8686152	8686223	3	0.169	-2.5	intron (NM_001256749, intron 1 of 11)	intron (NM_001256749, intron 1 of 11)	296	NR_046358	SSUH2	0
3	12828947	12829185	10	0.000943	-6.6	Intergenic	Intergenic	-9105	NM_012298	CAND2	NA
3	14495335	14495501	11	0.0304	-8.3	intron (NR_103507, intron 5 of 13)	L2a|LINE|L2	51342	NM_001134368	SLC6A6	NA
3	14495573	14495623	3	0.0119	-9.9	intron (NR_103507, intron 5 of 13)	intron (NR_103507, intron 5 of 13)	51522	NM_001134368	SLC6A6	NA
3	19930999	19931081	5	0.0157	1.1	intron (NM_144715, intron 9 of 12)	HERVL40-int|LTR|ERVL	44666	NM_144715	EFHB	0
3	36494825	36494866	4	0.222	3.6	intron (NM_001292049, intron 2 of 8)	LTR12C|LTR|ERV1	72867	NM_003149	STAC	0
3	36494869	36495010	17	0.0872	2.3	intron (NM_001292049, intron 2 of 8)	LTR12C|LTR|ERV1	72961	NM_003149	STAC	0
3	39544083	39544122	5	0.16	4.9	exon (NM_001278322, exon 4 of 5)	exon (NM_001278322, exon 4 of 5)	546	NM_001278323	MOBP	0
3	42977839	42977887	7	0.17	4.7	promoter-TSS (NM_001205272)	promoter-TSS (NM_001205272)	29	NM_001205272	KRBOX1	0
3	75445260	75445485	19	0.26	-0.44	Intergenic	CpG	38893	NR_024241	FAM86DP	1
3	75552034	75552238	5	0.118	-4.8	Intergenic	HERVS71-int|LTR|ERV1	-67870	NR_024241	FAM86DP	0
3	75552313	75552370	3	0.126	-4.4	Intergenic	HERVS71-int|LTR|ERV1	-68076	NR_024241	FAM86DP	1
3	87101925	87101997	7	0.163	3	Intergenic	CpG	-36469	NR_047469	LINC00506	0
3	113956135	113956291	17	0.0723	-11	5' UTR (NM_007136, exon 1 of 1)	5' UTR (NM_007136, exon 1 of 1)	212	NM_007136	ZNF80	0
3	124867784	124868059	21	0.0424	8.3	intron (NM_024628, intron 5 of 13)	intron (NM_024628, intron 5 of 13)	2474	NR_049815	MIR5092	0
3	125488000	125488010	4	0.00467	8.2	Intergenic	Intergenic	21390	NR_031687	MIR548I1	0
3	125709647	125709709	3	0.175	-4.5	Intergenic	Intergenic	21691	NM_001308313	ROPN1B	0
3	125709761	125709876	6	0.0659	-2.6	Intergenic	Intergenic	21832	NM_001308313	ROPN1B	0
3	126911830	126911907	8	0.278	-4.1	promoter-TSS (NM_001007534)	promoter-TSS (NM_001007534)	-105	NM_001007534	C3orf56	0
3	126911987	126912012	3	0.303	-9.1	promoter-TSS (NM_001007534)	promoter-TSS (NM_001007534)	26	NM_001007534	C3orf56	1
3	126945900	126946031	4	0.139	9.5	Intergenic	Intergenic	33992	NM_001007534	C3orf56	0
3	126946039	126946089	3	0.24	6.8	Intergenic	Intergenic	34090	NM_001007534	C3orf56	0
3	132003588	132003613	3	0.294	-12	Intergenic	MER65C|LTR|ERV1	-32610	NM_001099	ACPP	NA
3	132003655	132003699	7	0.159	-12	Intergenic	LTR1|LTR|ERV1	-32534	NM_001099	ACPP	0
3	132003753	132003838	3	0.163	-8	Intergenic	LTR1|LTR|ERV1	-32415	NM_001099	ACPP	NA
3	151178636	151179071	43	0.042	5.2	Intergenic	CpG	-2357	NM_178822	IGSF10	NA
3	173921136	173921226	3	0.0342	8.8	intron (NM_014932, intron 4 of 6)	intron (NM_014932, intron 4 of 6)	-282595	NR_046664	NLGN1-AS1	0
3	196325061	196325268	18	0.158	-6.5	Intergenic	LTR12C|LTR|ERV1	29440	NM_001105573	FBXO45	0
3	196325371	196325471	7	0.0566	-7.1	Intergenic	LTR12C|LTR|ERV1	29696	NM_001105573	FBXO45	0
4	53616	53650	3	0.273	0.42	intron (NM_001286053, intron 1 of 7)	CpG	440	NM_001039127	ZNF718	0
4	53658	53672	3	0.198	0.83	intron (NM_001286053, intron 1 of 7)	CpG	472	NM_001039127	ZNF718	0
4	53700	53768	7	0.0155	1.7	intron (NM_001286053, intron 1 of 7)	MER57E3|LTR|ERV1	541	NM_001039127	ZNF718	0
4	53792	53799	4	0.024	2	intron (NM_001286053, intron 1 of 7)	MER57E3|LTR|ERV1	603	NM_001039127	ZNF718	0
4	54292	54302	3	0.0383	0.52	intron (NM_001286053, intron 1 of 7)	intron (NM_001286053, intron 1 of 7)	1104	NM_001039127	ZNF718	0
4	124103	124428	20	0.13	-0.85	promoter-TSS (NM_001289930)	promoter-TSS (NM_001289930)	-92	NR_110528	ZNF718	0
4	124516	124576	3	0.19	-0.25	non-coding (NR_110529, exon 1 of 2)	non-coding (NR_110529, exon 1 of 2)	188	NM_001289930	ZNF718	0
4	124606	124694	8	0.182	0.67	5' UTR (NM_001289930, exon 1 of 2)	5' UTR (NM_001289930, exon 1 of 2)	292	NM_001289930	ZNF718	0
4	124822	124841	5	0.326	0.61	5' UTR (NM_001289930, exon 1 of 2)	5' UTR (NM_001289930, exon 1 of 2)	474	NM_001289930	ZNF718	0
4	124969	125513	44	0.0365	1.6	intron (NM_001289930, intron 1 of 1)	MER21C|LTR|ERVL	883	NM_001289930	ZNF718	0
4	1139978	1139998	4	0.000472	3.9	Intergenic	Intergenic	-23036	NR_033768	TMED11P	0
4	1513024	1513110	6	0.213	-4.3	Intergenic	L1MB5|LINE|L1	-112837	NM_001290079	NKX1-1	0
4	1513172	1513322	16	0.0328	-4.2	Intergenic	Intergenic	-113017	NM_001290079	NKX1-1	0
4	1513406	1513462	4	0.122	-6.7	Intergenic	MLT1K|LTR|ERVL-MaLR	-113204	NM_001290079	NKX1-1	0
4	1513858	1513969	6	0.0836	-7.6	Intergenic	Intergenic	-113684	NM_001290079	NKX1-1	NA
4	1514336	1514353	3	0.24	-14	Intergenic	CpG	-114115	NM_001290079	NKX1-1	0
4	1514414	1514479	6	0.107	-6.1	Intergenic	CpG	-114217	NM_001290079	NKX1-1	NA
4	1567967	1568055	6	0.205	-1.8	Intergenic	Intergenic	117707	NM_001013622	FAM53A	NA
4	2403706	2404430	41	0.0576	2.7	intron (NM_001172657, intron 1 of 6)	intron (NM_001172657, intron 1 of 6)	16302	NM_001172658	ZFYVE28	0
4	3042966	3043047	9	0.0327	9.8	TTS (NM_005307)	TTS (NM_005307)	33234	NR_045414	HTT-AS	0
4	4049435	4049452	3	0.121	-1.9	Intergenic	HERVK11-int|LTR|ERVK	-92289	NR_130740	FAM86EP	0
4	4754588	4754782	7	0.0682	-10	Intergenic	Intergenic	-8802	NR_125892	LOC101928279	0
4	6009925	6010039	16	0.257	2.1	Intergenic	CpG	-84927	NR_039608	MIR378D1	0
4	6010043	6010185	23	0.135	3.3	Intergenic	Intergenic	-85059	NR_039608	MIR378D1	0
4	7337586	7337832	11	0.0839	6.9	intron (NM_020777, intron 1 of 26)	intron (NM_020777, intron 1 of 26)	25532	NR_039961	MIR4798	1
4	8276807	8276890	4	0.179	-1.1	intron (NM_053044, intron 1 of 8)	intron (NM_053044, intron 1 of 8)	5357	NM_053044	HTRA3	0
4	8999451	8999498	4	3.88e-05	-2.9	Intergenic	Intergenic	47998	NM_001040071	LOC650293	0
4	14864477	14864512	3	0.264	-1.8	intron (NR_126435, intron 1 of 6)	intron (NR_126435, intron 1 of 6)	25298	NR_126435	LINC00504	0
4	14864654	14864677	7	0.0614	-1.5	intron (NR_126435, intron 1 of 6)	CpG	25127	NR_126435	LINC00504	0
4	14864686	14864692	4	0.0789	-5.8	intron (NR_126435, intron 1 of 6)	CpG	25104	NR_126435	LINC00504	0
4	14864712	14864778	7	0.16	-2.6	intron (NR_126435, intron 1 of 6)	CpG	25048	NR_126435	LINC00504	0
4	25031575	25031602	3	0.341	7.9	intron (NM_018176, intron 1 of 7)	intron (NM_018176, intron 1 of 7)	825	NM_018176	LGI2	0
4	37540760	37540907	5	0.138	6.9	intron (NM_001104629, intron 1 of 3)	LTR32|LTR|ERVL	-45021	NM_018302	C4orf19	0
4	40266870	40267072	3	0.329	-10	Intergenic	Intergenic	-42231	NR_121641	LOC101060498	0
4	41000855	41000978	6	0.13	0.96	intron (NM_004307, intron 6 of 17)	Tigger7|DNA|TcMar-Tigger	-141708	NM_001166053	APBB2	1
4	55499480	55499773	22	0.0301	-7.3	Intergenic	LTR12C|LTR|ERV1	-24468	NM_000222	KIT	1
4	69730320	69730475	6	0.0204	1.5	Intergenic	MER61E|LTR|ERV1	48687	NM_001075	UGT2B10	0
4	74761053	74761100	3	0.0395	12	Intergenic	MER50|LTR|ERV1	25968	NR_046035	CXCL1	NA
4	74847529	74847723	14	0.104	-5.3	exon (NM_002619, exon 1 of 3)	exon (NM_002619, exon 1 of 3)	215	NM_002619	PF4	NA
4	97071281	97071314	3	0.0809	2.1	Intergenic	Intergenic	310059	NM_005390	PDHA2	NA
4	107446554	107446565	3	0.302	-0.12	Intergenic	LTR12C|LTR|ERV1	-157968	NM_001195138	GIMD1	0
4	107446634	107446869	31	0.15	-2.3	Intergenic	LTR12C|LTR|ERV1	-158160	NM_001195138	GIMD1	0
4	111424926	111424986	3	0.151	-9.7	intron (NM_001977, intron 3 of 19)	L1PREC2|LINE|L1	27727	NM_001977	ENPEP	0
4	119512881	119513167	36	0.0136	3.6	non-coding (NR_109983, exon 1 of 10)	non-coding (NR_109983, exon 1 of 10)	125	NR_109983	LOC729218	0
4	139786281	139786334	3	0.186	7.8	intron (NR_133945, intron 2 of 2)	intron (NR_133945, intron 2 of 2)	147492	NR_133945	LOC105377448	0
4	140577918	140577997	4	0.106	9.6	Intergenic	Intergenic	-8964	NM_001204368	MGST2	0
4	183730453	183730717	10	0.107	-0.32	Intergenic	Intergenic	108045	NM_001921	DCTD	0
4	183890637	183890723	6	0.0083	15	Intergenic	Intergenic	-52050	NM_001012732	DCTD	0
4	184797463	184797778	7	0.107	9.7	intron (NR_132761, intron 1 of 2)	intron (NR_132761, intron 1 of 2)	-28888	NM_020225	STOX2	0
4	185189026	185189056	4	0.000174	24	Intergenic	Intergenic	-49927	NM_153343	ENPP6	NA
4	185251312	185251469	6	0.242	-9	Intergenic	Intergenic	23739	NR_040108	LOC728175	0
4	187123202	187123282	5	0.0369	11	intron (NM_207352, intron 7 of 10)	intron (NM_207352, intron 7 of 10)	10568	NM_207352	CYP4V2	0
4	187124667	187124895	13	0.018	11	intron (NM_207352, intron 7 of 10)	intron (NM_207352, intron 7 of 10)	12107	NM_207352	CYP4V2	0
4	187125337	187125697	49	0.00569	20	intron (NM_207352, intron 7 of 10)	(CGG)n|Simple_repeat|Simple_repeat	12843	NM_207352	CYP4V2	0
4	190228860	190228898	3	0.171	1.6	Intergenic	CpG	-351881	NR_121679	LINC01262	0
4	190286600	190286700	4	0.137	-11	Intergenic	Intergenic	-294110	NR_121679	LINC01262	0
4	190417361	190417378	4	0.00219	-3.4	Intergenic	Intergenic	-163390	NR_121679	LINC01262	0
4	190861372	190861416	5	0.137	-1.8	promoter-TSS (NM_004477)	promoter-TSS (NM_004477)	-580	NM_004477	FRG1	0
4	190940447	190940482	5	0.158	2.2	Intergenic	CpG	7947	NM_001286820	FRG2	1
5	217799	217919	8	0.000184	5.9	promoter-TSS (NM_004168)	promoter-TSS (NM_004168)	438	NM_145265	CCDC127	0
5	252581	252810	8	0.127	-0.84	intron (NM_001294332, intron 12 of 13)	intron (NM_001294332, intron 12 of 13)	18943	NR_104613	HRAT5	0
5	294761	294812	5	0.0382	-7.5	intron (NM_001267557, intron 2 of 3)	L1ME1|LINE|L1	-9504	NM_020731	AHRR	0
5	415657	415780	9	0.0677	-4.3	intron (NM_020731, intron 5 of 11)	intron (NM_020731, intron 5 of 11)	27556	NR_126522	EXOC3-AS1	1
5	415875	415890	3	0.122	0.79	intron (NM_020731, intron 5 of 11)	intron (NM_020731, intron 5 of 11)	27392	NR_126522	EXOC3-AS1	0
5	754335	754536	8	0.0746	0.56	Intergenic	Intergenic	-60926	NM_007030	TPPP	1
5	1246367	1246413	5	0.183	10	TTS (NM_182632)	TTS (NM_182632)	20920	NM_182632	SLC6A18	0
5	1246476	1246494	4	0.0983	12	TTS (NM_182632)	TTS (NM_182632)	21015	NM_182632	SLC6A18	0
5	1246661	1246686	3	0.0127	18	TTS (NM_182632)	TTS (NM_182632)	21204	NM_182632	SLC6A18	0
5	1414806	1414873	6	0.101	-13	exon (NM_001044, exon 8 of 15)	exon (NM_001044, exon 8 of 15)	30703	NM_001044	SLC6A3	0
5	1594197	1594250	5	0.106	2.4	intron (NR_003263, intron 1 of 6)	intron (NR_003263, intron 1 of 6)	422	NR_003263	SDHAP3	NA
5	1594261	1594323	10	0.119	2.7	intron (NR_003263, intron 1 of 6)	CpG	354	NR_003263	SDHAP3	NA
5	1594362	1594639	46	0.0504	2.7	intron (NR_003263, intron 1 of 6)	CpG	145	NR_003263	SDHAP3	NA
5	1594698	1595077	53	0.0416	2.3	promoter-TSS (NR_003263)	promoter-TSS (NR_003263)	-242	NR_003263	SDHAP3	NA
5	1619758	1619966	13	0.0672	9	intron (NR_003713, intron 2 of 3)	MLT2B4|LTR|ERVL	14258	NR_003713	LOC728613	NA
5	1867935	1867966	3	0.248	-6.6	Intergenic	Intergenic	-11269	NR_104602	LINC02116	0
5	1867997	1868025	4	0.282	-5.3	Intergenic	Intergenic	-11329	NR_104602	LINC02116	0
5	8457695	8457948	29	0.184	-3.3	promoter-TSS (NR_039989)	promoter-TSS (NR_039989)	22	NR_039989	MIR4458HG	0
5	8457970	8457980	3	0.279	-1.8	promoter-TSS (NR_039984)	promoter-TSS (NR_039984)	175	NR_039989	MIR4458HG	0
5	8457992	8458014	4	0.326	-4.1	promoter-TSS (NR_039984)	promoter-TSS (NR_039984)	203	NR_039989	MIR4458HG	0
5	8458052	8458079	5	0.268	-8.5	promoter-TSS (NR_039984)	promoter-TSS (NR_039984)	266	NR_039989	MIR4458HG	NA
5	8840402	8840445	4	0.169	-3.6	intron (NR_109932, intron 1 of 2)	LTR12D|LTR|ERV1	580	NR_109932	LOC101929284	1
5	8840591	8840596	3	0.126	-2.5	intron (NR_109932, intron 1 of 2)	LTR12D|LTR|ERV1	750	NR_109932	LOC101929284	0
5	8840602	8840669	11	0.0868	-3.9	intron (NR_109932, intron 1 of 2)	LTR12D|LTR|ERV1	792	NR_109932	LOC101929284	1
5	13578584	13578812	36	0.0515	-14	Intergenic	LTR12C|LTR|ERV1	365891	NM_001369	DNAH5	1
5	15002438	15002518	6	0.0255	13	Intergenic	Intergenic	-130591	NM_054027	ANKH	0
5	30345799	30345879	13	0.0486	-5.2	Intergenic	LTR12C|LTR|ERV1	465172	NR_134264	LOC105374704	0
5	42924354	42924459	11	0.189	0.54	Intergenic	CpG	69028	NR_104643	FLJ32255	NA
5	42924465	42924488	7	0.0948	-1.6	Intergenic	CpG	68958	NR_104643	FLJ32255	0
5	42924508	42924556	6	0.386	0.26	Intergenic	CpG	68903	NR_104643	FLJ32255	0
5	65029218	65029264	4	6.65e-05	1.4	intron (NM_020726, intron 1 of 12)	intron (NM_020726, intron 1 of 12)	11218	NM_020726	NLN	1
5	77146858	77146906	3	0.263	-4.6	Intergenic	Intergenic	-33598	NR_105012	LOC101929154	0
5	77146999	77147075	12	0.103	-7.8	Intergenic	CpG	-33443	NR_105012	LOC101929154	0
5	77147177	77147254	5	0.301	-0.54	Intergenic	CpG	-33264	NR_105012	LOC101929154	0
5	106599573	106599609	5	0.036	8.1	Intergenic	Intergenic	-252876	NR_104671	LINC01950	0
5	119793876	119794217	13	0.0852	-4.4	Intergenic	LTR13|LTR|ERVK	-5926	NM_016644	PRR16	0
5	131436390	131436891	9	0.142	3.1	Intergenic	Intergenic	27156	NM_000758	CSF2	0
5	140166205	140166269	4	0.346	-1.3	exon (NM_018900, exon 1 of 4)	exon (NM_018900, exon 1 of 4)	516	NM_031411	PCDHA1	NA
5	140167364	140167376	3	0.283	-5.2	exon (NM_018900, exon 1 of 4)	exon (NM_018900, exon 1 of 4)	1649	NM_031411	PCDHA1	NA
5	140180845	140180854	4	0.0019	-6.6	promoter-TSS (NM_031497)	promoter-TSS (NM_031497)	67	NM_018906	PCDHA3	0
5	140181047	140181057	3	0.108	-4.5	exon (NM_031497, exon 1 of 1)	exon (NM_031497, exon 1 of 1)	269	NM_018906	PCDHA3	0
5	140181081	140181170	4	0.154	-2.9	exon (NM_031497, exon 1 of 1)	exon (NM_031497, exon 1 of 1)	343	NM_018906	PCDHA3	0
5	140182527	140182543	3	0.261	-5.8	exon (NM_031497, exon 1 of 1)	exon (NM_031497, exon 1 of 1)	1752	NM_018906	PCDHA3	0
5	140187037	140187043	3	0.0299	-1.8	exon (NM_018907, exon 1 of 4)	exon (NM_018907, exon 1 of 4)	381	NM_018907	PCDHA4	1
5	140187071	140187100	3	0.0356	4.3	exon (NM_018907, exon 1 of 4)	exon (NM_018907, exon 1 of 4)	427	NM_018907	PCDHA4	NA
5	140201527	140201551	7	0.0674	0.063	exon (NM_018908, exon 1 of 4)	exon (NM_018908, exon 1 of 4)	178	NM_018908	PCDHA5	0
5	140201695	140201747	3	0.148	-0.22	exon (NM_018908, exon 1 of 4)	exon (NM_018908, exon 1 of 4)	360	NM_018908	PCDHA5	1
5	140203076	140203083	3	0.0528	-7.1	exon (NM_018908, exon 1 of 4)	exon (NM_018908, exon 1 of 4)	1719	NM_018908	PCDHA5	0
5	140214069	140214101	5	0.0786	-4.9	exon (NM_018910, exon 1 of 4)	exon (NM_018910, exon 1 of 4)	116	NM_018910	PCDHA7	0
5	140214150	140214153	4	0.000101	-6.5	exon (NM_018910, exon 1 of 4)	exon (NM_018910, exon 1 of 4)	183	NM_018910	PCDHA7	0
5	140221014	140221030	3	0.0631	-5.7	exon (NM_031856, exon 1 of 1)	exon (NM_031856, exon 1 of 1)	115	NM_018911	PCDHA8	0
5	140221050	140221089	5	0.154	-3.3	exon (NM_031856, exon 1 of 1)	exon (NM_031856, exon 1 of 1)	163	NM_018911	PCDHA8	0
5	140221099	140221177	5	0.164	-2.9	exon (NM_031856, exon 1 of 1)	exon (NM_031856, exon 1 of 1)	231	NM_018911	PCDHA8	1
5	140221266	140221307	5	0.0168	-3.1	exon (NM_031856, exon 1 of 1)	exon (NM_031856, exon 1 of 1)	380	NM_018911	PCDHA8	0
5	140255196	140255202	3	0.116	0.097	exon (NM_018903, exon 1 of 4)	exon (NM_018903, exon 1 of 4)	312	NM_018903	PCDHA12	0
5	140255239	140255418	20	0.0994	-3.6	exon (NM_018903, exon 1 of 4)	exon (NM_018903, exon 1 of 4)	442	NM_018903	PCDHA12	NA
5	140262023	140262038	4	0.104	-4.2	exon (NM_018904, exon 1 of 4)	exon (NM_018904, exon 1 of 4)	177	NM_018904	PCDHA13	NA
5	140262066	140262124	4	0.197	-2.2	exon (NM_018904, exon 1 of 4)	exon (NM_018904, exon 1 of 4)	241	NM_018904	PCDHA13	NA
5	140263367	140263380	4	0.19	0.1	exon (NM_018904, exon 1 of 4)	exon (NM_018904, exon 1 of 4)	1520	NM_018904	PCDHA13	NA
5	140263418	140263462	3	0.156	-2.6	exon (NM_018904, exon 1 of 4)	exon (NM_018904, exon 1 of 4)	1586	NM_018904	PCDHA13	NA
5	140263465	140263468	4	0.00124	-2.7	exon (NM_018904, exon 1 of 4)	exon (NM_018904, exon 1 of 4)	1613	NM_018904	PCDHA13	NA
5	140481562	140481632	9	0.0815	-0.38	exon (NM_018937, exon 1 of 1)	exon (NM_018937, exon 1 of 1)	1771	NM_018937	PCDHB3	NA
5	140482187	140482199	3	0.148	-4.3	exon (NM_018937, exon 1 of 1)	exon (NM_018937, exon 1 of 1)	2367	NM_018937	PCDHB3	NA
5	140482320	140482345	3	0.0744	-5.1	exon (NM_018937, exon 1 of 1)	exon (NM_018937, exon 1 of 1)	2507	NM_018937	PCDHB3	NA
5	140531413	140531421	3	0.12	-1.2	exon (NM_001303145, exon 2 of 2)	exon (NM_001303145, exon 2 of 2)	1814	NM_001303145	PCDHB6	0
5	140554437	140554465	4	0.234	-2.1	exon (NM_018940, exon 1 of 1)	exon (NM_018940, exon 1 of 1)	2249	NM_018940	PCDHB7	NA
5	140558317	140558501	4	0.16	-1.3	exon (NM_019120, exon 1 of 1)	exon (NM_019120, exon 1 of 1)	1038	NM_019120	PCDHB8	NA
5	140559484	140559492	3	0.101	7.1	exon (NM_019120, exon 1 of 1)	exon (NM_019120, exon 1 of 1)	-1777	NM_020957	PCDHB16	0
5	140564012	140564087	9	0.124	-2.9	exon (NM_020957, exon 1 of 1)	exon (NM_020957, exon 1 of 1)	-2651	NM_019119	PCDHB9	0
5	140568391	140568473	6	0.184	0.48	exon (NM_019119, exon 2 of 2)	exon (NM_019119, exon 2 of 2)	1731	NM_019119	PCDHB9	0
5	140568793	140568846	3	0.0668	-2.7	exon (NM_019119, exon 2 of 2)	exon (NM_019119, exon 2 of 2)	2119	NM_019119	PCDHB9	0
5	140573625	140573668	4	0.199	-0.26	exon (NM_018930, exon 1 of 1)	exon (NM_018930, exon 1 of 1)	1695	NM_018930	PCDHB10	0
5	140581299	140581302	3	0.0458	2.5	exon (NM_018931, exon 1 of 1)	exon (NM_018931, exon 1 of 1)	1953	NM_018931	PCDHB11	1
5	140621285	140621337	4	0.107	1	non-coding (NR_001282, exon 1 of 1)	non-coding (NR_001282, exon 1 of 1)	1622	NR_001282	PCDHB19P	0
5	140626853	140626856	3	0.0627	-0.93	exon (NM_018935, exon 1 of 1)	exon (NM_018935, exon 1 of 1)	1938	NM_018935	PCDHB15	0
5	140627179	140627201	3	0.203	-1.3	exon (NM_018935, exon 1 of 1)	exon (NM_018935, exon 1 of 1)	2273	NM_018935	PCDHB15	0
5	140627323	140627361	3	0.18	-0.1	exon (NM_018935, exon 1 of 1)	exon (NM_018935, exon 1 of 1)	2425	NM_018935	PCDHB15	0
5	140711919	140711928	3	0.312	5.7	exon (NM_018912, exon 1 of 4)	exon (NM_018912, exon 1 of 4)	1672	NM_031993	PCDHGA1	0
5	140711970	140711985	4	0.216	5.1	exon (NM_018912, exon 1 of 4)	exon (NM_018912, exon 1 of 4)	1726	NM_031993	PCDHGA1	0
5	140712044	140712055	3	0.0109	8.3	exon (NM_018912, exon 1 of 4)	exon (NM_018912, exon 1 of 4)	1798	NM_031993	PCDHGA1	0
5	140712134	140712140	4	0.0831	1.1	exon (NM_018912, exon 1 of 4)	exon (NM_018912, exon 1 of 4)	1885	NM_031993	PCDHGA1	0
5	140712246	140712271	3	0.121	3.3	exon (NM_018912, exon 1 of 4)	exon (NM_018912, exon 1 of 4)	2007	NM_031993	PCDHGA1	0
5	140720149	140720192	3	0.0849	2.8	exon (NM_032009, exon 1 of 1)	exon (NM_032009, exon 1 of 1)	1844	NM_018915	PCDHGA2	0
5	140720260	140720272	3	0.0613	4.4	exon (NM_032009, exon 1 of 1)	exon (NM_032009, exon 1 of 1)	1939	NM_018915	PCDHGA2	NA
5	140720316	140720380	7	0.12	3.2	exon (NM_032009, exon 1 of 1)	exon (NM_032009, exon 1 of 1)	2021	NM_018915	PCDHGA2	NA
5	140720410	140720427	6	0.0745	-0.52	exon (NM_032009, exon 1 of 1)	exon (NM_032009, exon 1 of 1)	2092	NM_018915	PCDHGA2	NA
5	140720514	140720534	5	0.212	5.8	exon (NM_032009, exon 1 of 1)	exon (NM_032009, exon 1 of 1)	2197	NM_018915	PCDHGA2	0
5	140720557	140720677	19	0.0483	2.7	exon (NM_032009, exon 1 of 1)	exon (NM_032009, exon 1 of 1)	2290	NM_018915	PCDHGA2	1
5	140720690	140720706	3	0.0288	4.9	exon (NM_032009, exon 1 of 1)	exon (NM_032009, exon 1 of 1)	2371	NM_018915	PCDHGA2	0
5	140720770	140720827	6	0.139	3.6	exon (NM_032009, exon 1 of 1)	exon (NM_032009, exon 1 of 1)	2472	NM_018915	PCDHGA2	1
5	140725738	140725753	5	0.0102	4.2	exon (NM_032011, exon 1 of 1)	exon (NM_032011, exon 1 of 1)	2145	NM_018916	PCDHGA3	1
5	140725790	140725805	4	0.0963	4.3	exon (NM_032011, exon 1 of 1)	exon (NM_032011, exon 1 of 1)	2197	NM_018916	PCDHGA3	1
5	140725826	140725833	3	0.115	0.91	exon (NM_032011, exon 1 of 1)	exon (NM_032011, exon 1 of 1)	2229	NM_018916	PCDHGA3	0
5	140725927	140725965	3	0.403	3.7	exon (NM_032011, exon 1 of 1)	exon (NM_032011, exon 1 of 1)	2345	NM_018916	PCDHGA3	0
5	140741318	140741325	3	0.232	1.5	exon (NM_018923, exon 1 of 4)	exon (NM_018923, exon 1 of 4)	1619	NM_032096	PCDHGB2	0
5	140741623	140741679	10	0.107	-2.3	exon (NM_018923, exon 1 of 4)	exon (NM_018923, exon 1 of 4)	1948	NM_032096	PCDHGB2	1
5	140745783	140745887	13	0.137	3.8	exon (NM_018918, exon 1 of 4)	exon (NM_018918, exon 1 of 4)	1937	NM_032054	PCDHGA5	0
5	140746018	140746025	3	0.0194	1.5	exon (NM_018918, exon 1 of 4)	exon (NM_018918, exon 1 of 4)	2124	NM_032054	PCDHGA5	0
5	140751697	140751740	3	0.0873	5.1	exon (NM_032097, exon 1 of 1)	exon (NM_032097, exon 1 of 1)	1888	NM_032097	PCDHGB3	0
5	140755428	140755487	5	0.185	4.1	exon (NM_018919, exon 1 of 4)	exon (NM_018919, exon 1 of 4)	1807	NM_018919	PCDHGA6	0
5	140755639	140755658	3	0.335	2.7	exon (NM_018919, exon 1 of 4)	exon (NM_018919, exon 1 of 4)	1998	NM_018919	PCDHGA6	1
5	140755737	140755789	6	0.0461	3.8	exon (NM_018919, exon 1 of 4)	exon (NM_018919, exon 1 of 4)	2112	NM_018919	PCDHGA6	0
5	140755876	140755939	5	0.0578	7.1	exon (NM_018919, exon 1 of 4)	exon (NM_018919, exon 1 of 4)	2257	NM_018919	PCDHGA6	1
5	140769309	140769325	4	0.141	-0.054	exon (NM_003736, exon 1 of 4)	exon (NM_003736, exon 1 of 4)	1865	NM_003736	PCDHGB4	0
5	140779248	140779267	3	0.0892	1.1	exon (NM_018925, exon 1 of 4)	exon (NM_018925, exon 1 of 4)	1563	NM_018925	PCDHGB5	0
5	140779345	140779380	8	0.141	3.7	exon (NM_018925, exon 1 of 4)	exon (NM_018925, exon 1 of 4)	1668	NM_018925	PCDHGB5	0
5	140779392	140779423	7	0.107	0.68	exon (NM_018925, exon 1 of 4)	exon (NM_018925, exon 1 of 4)	1713	NM_018925	PCDHGB5	0
5	140779485	140779504	3	0.0943	-0.37	exon (NM_018925, exon 1 of 4)	exon (NM_018925, exon 1 of 4)	1800	NM_018925	PCDHGB5	0
5	140789372	140789381	3	0.136	6	exon (NM_032100, exon 1 of 1)	exon (NM_032100, exon 1 of 1)	1607	NM_032100	PCDHGB6	0
5	140794640	140794643	3	0.142	2.3	exon (NM_032090, exon 1 of 1)	exon (NM_032090, exon 1 of 1)	1899	NM_018913	PCDHGA10	1
5	140802530	140802543	3	0.274	2.9	exon (NM_018914, exon 1 of 4)	exon (NM_018914, exon 1 of 4)	2000	NM_032092	PCDHGA11	0
5	140807570	140807589	5	0.136	6.4	non-coding (NR_001297, exon 1 of 1)	non-coding (NR_001297, exon 1 of 1)	1727	NR_001297	PCDHGB8P	1
5	140807623	140807649	4	0.285	5.7	non-coding (NR_001297, exon 1 of 1)	non-coding (NR_001297, exon 1 of 1)	1783	NR_001297	PCDHGB8P	0
5	140807740	140807755	3	0.266	6.1	TTS (NR_001297)	TTS (NR_001297)	1895	NR_001297	PCDHGB8P	0
5	140812064	140812105	6	0.0568	2.7	exon (NM_003735, exon 1 of 4)	exon (NM_003735, exon 1 of 4)	1927	NM_003735	PCDHGA12	0
5	140812214	140812237	4	0.146	2	exon (NM_003735, exon 1 of 4)	exon (NM_003735, exon 1 of 4)	2068	NM_003735	PCDHGA12	0
5	142473861	142474034	8	0.116	-14	intron (NM_015071, intron 17 of 22)	HERVIP10FH-int|LTR|ERV1	-98117	NR_046816	ARHGAP26-IT1	0
5	146831750	146831921	7	0.0508	-3	intron (NM_001197294, intron 1 of 13)	intron (NM_001197294, intron 1 of 13)	1424	NM_001387	DPYSL3	0
5	148620063	148620413	20	0.0211	-5.2	intron (NM_001301027, intron 11 of 19)	intron (NM_001301027, intron 11 of 19)	-31163	NM_001146337	AFAP1L1	0
5	149267205	149267341	3	0.188	7.5	intron (NM_000440, intron 13 of 21)	LTR46|LTR|ERV1	45267	NR_110534	LOC644762	0
5	150618834	150619180	25	0.0057	-8.3	Intergenic	Intergenic	-13606	NM_001167607	GM2A	1
5	154022227	154022336	7	0.0029	-0.56	Intergenic	HERVK-int|LTR|ERVK	-43054	NR_031638	MIR1303	0
5	158103810	158103955	3	0.147	-0.24	Intergenic	Intergenic	-267102	NR_109888	LOC101927697	0
5	158879785	158879953	4	0.0674	12	intron (NR_027110, intron 5 of 6)	intron (NR_027110, intron 5 of 6)	13415	NR_027110	LINC01845	NA
5	171203344	171203485	14	0.00231	11	Intergenic	Intergenic	-9461	NM_001289970	SMIM23	1
5	173277698	173277848	5	0.0909	-0.71	Intergenic	Intergenic	-37558	NM_001308191	CPEB4	NA
5	177729389	177729393	4	0.00494	-5.2	intron (NM_173465, intron 3 of 28)	CpG	-69568	NR_103509	PHYKPL	0
5	177783652	177783702	4	0.203	1	intron (NM_173465, intron 2 of 28)	intron (NM_173465, intron 2 of 28)	-123854	NR_103509	PHYKPL	NA
5	177783766	177783783	4	0.028	-2.6	intron (NM_173465, intron 2 of 28)	intron (NM_173465, intron 2 of 28)	-123952	NR_103509	PHYKPL	0
5	177783830	177784074	10	0.0587	1.9	intron (NM_173465, intron 2 of 28)	intron (NM_173465, intron 2 of 28)	-124129	NR_103509	PHYKPL	NA
5	179473130	179473161	4	0.00377	-3.4	intron (NM_018434, intron 1 of 8)	LTR12E|LTR|ERV1	25972	NM_001280801	RNF130	NA
5	179740765	179740963	24	0.201	5.4	exon (NM_005110, exon 14 of 19)	exon (NM_005110, exon 14 of 19)	-21793	NM_139068	MAPK9	0
6	3027950	3027973	6	0.222	-1.4	TTS (NR_132750)	TTS (NR_132750)	2937	NR_132750	LOC101927759	0
6	3028085	3028200	13	0.0827	-2.8	TTS (NR_132750)	TTS (NR_132750)	3118	NR_132750	LOC101927759	1
6	10488176	10488341	24	0.0996	-2.3	Intergenic	LTR12C|LTR|ERV1	-33309	NM_145649	GCNT2	NA
6	15998363	15998445	5	0.00407	11	Intergenic	Intergenic	-130913	NM_013262	MYLIP	0
6	16181250	16181279	3	0.288	3.4	Intergenic	LTR12C|LTR|ERV1	39478	NR_039782	MIR4639	0
6	16198386	16198558	18	0.146	0.16	Intergenic	LTR12C|LTR|ERV1	-40339	NM_006877	GMPR	0
6	16227404	16227480	12	0.0593	2.2	Intergenic	LTR12C|LTR|ERV1	-11369	NM_006877	GMPR	0
6	16227493	16227500	5	0.0505	2.2	Intergenic	LTR12C|LTR|ERV1	-11314	NM_006877	GMPR	0
6	20032585	20032607	3	0.262	3.3	Intergenic	LTR12C|LTR|ERV1	180099	NR_073465	MBOAT1	0
6	20032610	20032761	30	0.0583	6	Intergenic	LTR12C|LTR|ERV1	180009	NR_073465	MBOAT1	0
6	20032849	20032889	5	0.164	10	Intergenic	LTR12C|LTR|ERV1	179826	NR_073465	MBOAT1	1
6	25882304	25882600	47	0.0234	-4	Intergenic	CpG	-7981	NM_006632	SLC17A3	0
6	26043546	26043798	28	0.0371	-0.58	exon (NM_021062, exon 1 of 1)	exon (NM_021062, exon 1 of 1)	213	NM_021062	HIST1H2BB	1
6	26522421	26522454	3	0.341	0.68	non-coding (NR_026790, exon 1 of 1)	non-coding (NR_026790, exon 1 of 1)	504	NR_026790	HCG11	0
6	26522522	26522600	12	0.115	2.2	non-coding (NR_026790, exon 1 of 1)	non-coding (NR_026790, exon 1 of 1)	627	NR_026790	HCG11	NA
6	26743443	26743774	16	0.0443	-6.7	Intergenic	Intergenic	-83629	NM_001242799	ZNF322	1
6	26755655	26755778	6	0.00198	12	Intergenic	Intergenic	-95737	NM_001242799	ZNF322	0
6	28129359	28129401	4	0.23	1.8	promoter-TSS (NR_103448)	promoter-TSS (NR_103448)	-159	NR_103448	ZNF192P1	0
6	28663128	28663135	3	0.0832	20	Intergenic	Intergenic	-40880	NR_135285	LINC00533	0
6	28664036	28664045	4	0.056	15	Intergenic	Intergenic	-41789	NR_135285	LINC00533	1
6	28664157	28664409	11	0.0452	13	Intergenic	Intergenic	-42031	NR_135285	LINC00533	0
6	28701521	28701532	4	0.00471	11	Intergenic	Intergenic	-79275	NR_135285	LINC00533	NA
6	28701749	28701822	5	0.0592	6.4	Intergenic	Intergenic	-79534	NR_135285	LINC00533	0
6	28742367	28742416	3	0.237	1.7	Intergenic	HERVS71-int|LTR|ERV1	89062	NR_033379	LINC01623	1
6	28759251	28759284	3	0.0974	2.2	Intergenic	Intergenic	72186	NR_033379	LINC01623	0
6	29670299	29670471	7	0.126	-7.3	Intergenic	Intergenic	-20732	NM_018950	HLA-F	0
6	29670541	29670638	3	0.256	-4.3	Intergenic	Intergenic	-20527	NM_018950	HLA-F	0
6	29723231	29723258	3	0.158	-4.6	Intergenic	Intergenic	-4320	NR_001590	IFITM4P	0
6	29723279	29723372	7	0.0929	-7.5	Intergenic	Intergenic	-4401	NR_001590	IFITM4P	0
6	29723455	29723482	4	0.456	-7.5	Intergenic	Intergenic	-4544	NR_001590	IFITM4P	0
6	29723563	29723964	16	0.0796	-8.9	Intergenic	Intergenic	-4839	NR_001590	IFITM4P	0
6	29796429	29796495	9	0.164	3.1	exon (NM_002127, exon 4 of 8)	exon (NM_002127, exon 4 of 8)	1706	NM_002127	HLA-G	0
6	29893826	29894229	26	0.0469	4.8	non-coding (NR_001317, exon 1 of 1).2	non-coding (NR_001317, exon 1 of 1).2	964	NR_001317	HCG4B	0
6	29937794	29937949	4	0.000656	6.4	Intergenic	LTR71B|LTR|ERV1	-5020	NR_028032	HCG9	0
6	30412328	30412424	8	0.0949	2.7	Intergenic	Intergenic	-44807	NM_005516	HLA-E	0
6	30418459	30418495	3	0.168	1.4	Intergenic	Intergenic	-38706	NM_005516	HLA-E	NA
6	30419311	30419402	12	0.0303	2.5	Intergenic	CpG	-37826	NM_005516	HLA-E	NA
6	30419491	30419494	4	3.78e-05	4.4	Intergenic	CpG	-37690	NM_005516	HLA-E	0
6	30419551	30419992	28	0.0453	3.7	Intergenic	Intergenic	-37411	NM_005516	HLA-E	0
6	30420312	30420477	6	0.0719	6.8	Intergenic	Intergenic	-36788	NM_005516	HLA-E	0
6	30432082	30432122	4	0.0332	5.3	Intergenic	CpG	-25081	NM_005516	HLA-E	1
6	30432265	30432273	3	0.00844	8.5	Intergenic	CpG	-24914	NM_005516	HLA-E	0
6	30432384	30432454	3	0.264	5.2	Intergenic	Intergenic	-24764	NM_005516	HLA-E	0
6	30653512	30653581	8	0.104	-2.6	exon (NM_133471, exon 1 of 3)	exon (NM_133471, exon 1 of 3)	1546	NM_001134870	PPP1R18	0
6	31238945	31238964	5	0.0104	-2.5	exon (NM_002117, exon 3 of 8).3	exon (NM_002117, exon 3 of 8).3	958	NM_001243042	HLA-C	1
6	31238989	31238995	3	0.148	-1.4	exon (NM_002117, exon 3 of 8).3	exon (NM_002117, exon 3 of 8).3	921	NM_001243042	HLA-C	0
6	31240651	31240850	4	0.0652	4.6	promoter-TSS (NM_002117).7	promoter-TSS (NM_002117).7	-838	NM_002117	HLA-C	0
6	31241000	31241295	5	0.00331	5.5	Intergenic	Intergenic	-1235	NM_002117	HLA-C	0
6	31275580	31275876	15	0.0105	-8	Intergenic	Intergenic	-35815	NM_002117	HLA-C	NA
6	31320309	31320341	4	2.83e-05	4.3	Intergenic	L2a|LINE|L2	2768	NR_106951	MIR6891	NA
6	31323856	31323899	3	0.195	-0.48	promoter-TSS (NR_106951).6	promoter-TSS (NR_106951).6	-785	NR_106951	MIR6891	0
6	31323998	31324033	3	0.00987	-5.3	promoter-TSS (NR_106951).6	promoter-TSS (NR_106951).6	-923	NR_106951	MIR6891	1
6	31797324	31797489	13	0.154	1.5	exon (NM_005346, exon 1 of 1)	exon (NM_005346, exon 1 of 1)	1895	NM_005346	HSPA1B	0
6	32557422	32557479	4	0.000766	-7.3	exon (NM_002124, exon 1 of 6)	exon (NM_002124, exon 1 of 6)	162	NM_001243965	HLA-DRB1	0
6	32847548	32847597	4	0.255	-4.9	Intergenic	CpG	-14380	NR_037178	LOC100294145	1
6	32847623	32847745	16	0.162	-6.2	Intergenic	CpG	-14269	NR_037178	LOC100294145	NA
6	37027314	37027416	10	0.0452	-6.7	Intergenic	Intergenic	53942	NM_173558	FGD2	NA
6	39111198	39111528	10	0.0662	-1.7	Intergenic	Intergenic	-28401	NM_001304793	SAYSD1	0
6	39280601	39280843	17	0.099	-2.2	intron (NM_031460, intron 1 of 4)	intron (NM_031460, intron 1 of 4)	1514	NM_031460	KCNK17	NA
6	41068578	41068813	28	0.0778	4.1	promoter-TSS (NR_026938)	promoter-TSS (NR_026938)	-77	NR_026938	ADCY10P1	NA
6	58148304	58148359	3	0.079	-2.7	Intergenic	Intergenic	114875	NR_132999	GUSBP4	0
6	58149106	58149205	8	0.0527	-2.4	Intergenic	Intergenic	114051	NR_132999	GUSBP4	NA
6	71104429	71104516	7	0.0177	7.2	non-coding (NR_125857, exon 2 of 4)	non-coding (NR_125857, exon 2 of 4)	568	NR_125857	EVADR	NA
6	72892526	72892549	3	0.00917	0.65	exon (NM_014989, exon 6 of 34)	exon (NM_014989, exon 6 of 34)	-29976	NM_001168407	RIMS1	NA
6	74104536	74104564	3	0.308	-6.3	5' UTR (NM_018665, exon 1 of 17)	5' UTR (NM_018665, exon 1 of 17)	265	NM_018665	DDX43	0
6	91644887	91645079	8	0.0466	16	Intergenic	Intergenic	-347963	NM_003188	MAP3K7	1
6	103780629	103780644	3	0.353	-11	Intergenic	LTR1|LTR|ERV1	1526784	NM_001321084	HACE1	0
6	111952414	111952557	5	0.00656	11	Intergenic	Intergenic	-25009	NM_147686	TRAF3IP2	0
6	116783152	116783225	12	0.0647	6.1	exon (NM_001010919, exon 2 of 3)	exon (NM_001010919, exon 2 of 3)	656	NM_001010919	FAM26F	0
6	135203742	135203906	10	0.00261	4.3	Intergenic	Intergenic	67436	NM_170771	ALDH8A1	0
6	139012860	139013178	21	0.0487	-14	non-coding (NR_033896, exon 1 of 4)	non-coding (NR_033896, exon 1 of 4)	214	NR_033896	FLJ46906	1
6	148769602	148769853	9	0.059	-7.4	intron (NM_001346506, intron 5 of 20)	intron (NM_001346506, intron 5 of 20)	-59543	NM_001346508	SASH1	0
6	149102334	149102447	3	0.0671	-12	intron (NM_005715, intron 1 of 7)	Tigger1|DNA|TcMar-Tigger	34120	NM_005715	UST	NA
6	149293567	149293768	8	0.193	8.5	intron (NM_005715, intron 5 of 7)	intron (NM_005715, intron 5 of 7)	-7848	NR_038408	UST-AS1	1
6	149293807	149293908	9	0.191	8.3	intron (NM_005715, intron 5 of 7)	intron (NM_005715, intron 5 of 7)	-8038	NR_038408	UST-AS1	1
6	158060866	158061106	13	0.0378	-13	intron (NM_153746, intron 5 of 8)	intron (NM_153746, intron 5 of 8)	110822	NR_037463	MIR3692	1
6	163673239	163673316	6	0.18	1.4	intron (NM_001080379, intron 4 of 4)	intron (NM_001080379, intron 4 of 4)	-60244	NR_122120	PACRG-AS3	0
6	163681220	163681592	19	0.0782	-6.6	intron (NM_001080379, intron 4 of 4)	intron (NM_001080379, intron 4 of 4)	64099	NR_028390	PACRG-AS1	0
6	164460966	164460996	3	0.105	-6	Intergenic	MER45R|DNA|hAT-Tip100	-368465	NR_134620	LOC102724152	NA
6	164461093	164461132	3	0.109	-0.47	Intergenic	MER45R|DNA|hAT-Tip100	-368597	NR_134620	LOC102724152	0
6	164461239	164461263	3	0.319	-1.6	Intergenic	MER45R|DNA|hAT-Tip100	-368735	NR_134620	LOC102724152	0
6	167411211	167411269	6	0.00238	-3.6	TTS (NR_037504)	TTS (NR_037504)	160	NR_037504	MIR3939	0
6	168436187	168436359	12	0.189	-7.7	intron (NM_030615, intron 4 of 8)	intron (NM_030615, intron 4 of 8)	17720	NM_005355	KIF25	0
6	168436398	168436506	5	0.222	-6.2	intron (NM_030615, intron 4 of 8)	MIRc|SINE|MIR	17899	NM_005355	KIF25	0
6	169241141	169241151	3	0.0518	-14	Intergenic	(CGGTG)n|Simple_repeat|Simple_repeat	123331	NR_136248	LOC105378146	1
6	170055332	170055524	9	0.115	-6	intron (NM_182552, intron 13 of 25)	intron (NM_182552, intron 13 of 25)	46731	NM_182552	WDR27	0
6	170532832	170532848	3	0.276	3.7	Intergenic	Intergenic	38817	NR_002787	LOC154449	0
6	170532969	170533072	6	0.186	10	Intergenic	Intergenic	38636	NR_002787	LOC154449	0
6	170580966	170581113	10	0.288	1.9	promoter-TSS (NR_104177)	promoter-TSS (NR_104177)	-522	NR_104177	LINC01624	0
6	170581248	170581389	15	0.0185	2.5	promoter-TSS (NR_104177)	promoter-TSS (NR_104177)	-243	NR_104177	LINC01624	0
6	170589530	170589551	3	0.381	2.4	TTS (NR_104177)	TTS (NR_104177)	-3691	NR_126021	LOC285804	1
6	170589577	170589730	13	0.0626	2	Intergenic	CpG	-3804	NR_126021	LOC285804	0
6	170589869	170589972	10	0.134	-5.3	Intergenic	CpG	-4071	NR_126021	LOC285804	1
7	1886337	1886392	5	0.079	6.6	intron (NM_001013836, intron 18 of 18)	intron (NM_001013836, intron 18 of 18)	-2476	NR_039799	MIR4655	1
7	2760564	2760605	4	0.0771	0.3	intron (NM_001321766, intron 6 of 6)	AluJo|SINE|Alu	32749	NM_001321766	AMZ1	0
7	2760630	2760714	7	0.0776	-2.4	intron (NM_001321766, intron 6 of 6)	intron (NM_001321766, intron 6 of 6)	32836	NM_001321766	AMZ1	0
7	2760762	2760885	7	0.107	-5	intron (NM_001321766, intron 6 of 6)	intron (NM_001321766, intron 6 of 6)	32988	NM_001321766	AMZ1	1
7	2994275	2994344	3	0.208	3.9	intron (NM_032415, intron 2 of 24)	intron (NM_032415, intron 2 of 24)	89269	NM_001324281	CARD11	1
7	3339922	3340055	5	0.106	4.8	Intergenic	Intergenic	-1091	NM_152744	SDK1	0
7	4854040	4854216	7	0.115	14	intron (NM_018059, intron 9 of 14)	intron (NM_018059, intron 9 of 14)	-25858	NR_039800	MIR4656	1
7	4854273	4854442	8	0.117	7.2	intron (NM_018059, intron 9 of 14)	MLT1E2|LTR|ERVL-MaLR	-26088	NR_039800	MIR4656	0
7	12675619	12675735	3	0.127	-7.5	exon (NM_001112706, exon 10 of 16)	exon (NM_001112706, exon 10 of 16)	46529	NM_033128	SCIN	0
7	23245967	23245999	4	0.289	-1.5	Intergenic	CpG	24537	NM_007342	NUPL2	0
7	23246105	23246124	4	0.238	4.1	Intergenic	CpG	24669	NM_007342	NUPL2	0
7	25965810	25965909	4	0.306	13	Intergenic	Intergenic	23746	NR_029597	MIR148A	0
7	32358256	32358347	7	0.234	-5.3	intron (NM_001322059, intron 1 of 17)	intron (NM_001322059, intron 1 of 17)	-19286	NM_001322058	PDE1C	1
7	32358377	32358518	7	0.104	-4.5	intron (NM_001322059, intron 1 of 17)	intron (NM_001322059, intron 1 of 17)	-19432	NM_001322058	PDE1C	1
7	32886416	32886566	5	0.00743	2.2	Intergenic	Intergenic	20577	NR_132360	DPY19L1P2	0
7	35224777	35224912	8	4.56e-05	8.6	intron (NR_002833, intron 1 of 21)	L2|LINE|L2	929	NR_002833	DPY19L2P1	0
7	35570322	35570503	4	0.13	3.1	Intergenic	Intergenic	164359	NM_022373	HERPUD2	0
7	36275762	36276123	68	0.0259	8.5	intron (NM_030636, intron 2 of 7)	LTR12D|LTR|ERV1	83107	NM_030636	EEPD1	0
7	47092492	47092506	3	0.197	-5.9	Intergenic	CpG	-355779	NR_134575	LOC730338	0
7	47092529	47092554	3	0.202	-4.9	Intergenic	CpG	-355822	NR_134575	LOC730338	1
7	47092591	47092604	4	0.252	-5.7	Intergenic	CpG	-355878	NR_134575	LOC730338	0
7	55954957	55955001	4	0.269	3.3	promoter-TSS (NM_182633)	promoter-TSS (NM_182633)	9	NM_182633	ZNF713	0
7	55955032	55955077	3	0.27	3.1	promoter-TSS (NM_182633)	promoter-TSS (NM_182633)	85	NM_182633	ZNF713	0
7	55955151	55955170	4	0.439	1.6	5' UTR (NM_182633, exon 1 of 7)	5' UTR (NM_182633, exon 1 of 7)	191	NM_182633	ZNF713	0
7	56606663	56606688	3	0.132	-10	promoter-TSS (NR_108099)	promoter-TSS (NR_108099)	-853	NR_108099	LOC101928401	0
7	62528438	62528468	4	0.00402	-1.7	Intergenic	Intergenic	235981	NR_003952	ZNF733P	0
7	63924210	63924220	3	0.0203	2.3	Intergenic	Intergenic	30144	NR_029404	YWHAEP1	0
7	63924415	63924471	5	0.209	-2.8	Intergenic	CpG	30372	NR_029404	YWHAEP1	0
7	64035315	64035525	18	0.0848	1.9	intron (NR_077227, intron 1 of 2)	intron (NR_077227, intron 1 of 2)	347	NR_077227	LOC100128885	1
7	66829782	66829853	18	0.0132	12	Intergenic	LTR12C|LTR|ERV1	28855	NR_108104	LINC01372	0
7	73183932	73183979	4	0.15	9.1	exon (NM_001306, exon 1 of 1)	exon (NM_001306, exon 1 of 1)	644	NM_001306	CLDN3	NA
7	75924057	75924188	6	0.162	4.6	Intergenic	Intergenic	-7752	NM_001540	HSPB1	1
7	89747682	89747759	4	0.219	-0.57	promoter-TSS (NR_003551)	promoter-TSS (NR_003551)	-993	NR_003551	DPY19L2P4	0
7	89749214	89749222	4	0.00547	-4.7	intron (NR_003551, intron 1 of 2)	intron (NR_003551, intron 1 of 2)	504	NR_003551	DPY19L2P4	0
7	93996387	93996403	6	0.00269	-11	Intergenic	Intergenic	-27478	NM_000089	COL1A2	0
7	97567973	97567982	4	0.00392	3.9	Intergenic	CpG	-24992	NR_049875	MIR5692A1	0
7	97568073	97568098	3	0.0353	3.5	Intergenic	CpG	-24884	NR_049875	MIR5692A1	0
7	97841017	97841038	3	0.266	3.8	promoter-TSS (NM_177455)	promoter-TSS (NM_177455)	-538	NM_177455	BHLHA15	NA
7	98335103	98335181	9	0.095	16	Intergenic	Intergenic	88545	NM_002523	NPTX2	0
7	99067330	99067426	5	0.275	-7.8	Intergenic	tRNA-Trp-TGG|tRNA|tRNA	-3137	NM_001013258	ZNF789	1
7	105596398	105596699	34	0.0992	9.9	Intergenic	LTR12C|LTR|ERV1	-7108	NM_152750	CDHR3	0
7	127911367	127911456	3	0.24	-7.5	Intergenic	Intergenic	30081	NM_000230	LEP	0
7	127911556	127911578	3	0.12	-8.3	Intergenic	Intergenic	30236	NM_000230	LEP	0
7	149318277	149318437	14	0.0543	-1.7	non-coding (NR_027788, exon 2 of 8)	non-coding (NR_027788, exon 2 of 8)	3524	NR_027788	ZNF767P	1
7	149318887	149319038	8	0.0061	-2.2	intron (NR_027789, intron 1 of 8)	intron (NR_027789, intron 1 of 8)	2918	NR_027788	ZNF767P	1
7	149484767	149485073	21	0.0656	-8.1	intron (NM_198455, intron 25 of 109)	intron (NM_198455, intron 25 of 109)	11789	NM_198455	SSPO	1
7	155201773	155201977	16	0.0868	8	Intergenic	Intergenic	-41247	NR_103545	BLACE	0
7	156741473	156741539	8	0.259	9.1	promoter-TSS (NM_138400)	promoter-TSS (NM_138400)	-911	NM_138400	NOM1	0
7	156741643	156741665	3	0.365	3.8	promoter-TSS (NM_138400)	promoter-TSS (NM_138400)	-763	NM_138400	NOM1	1
7	157369841	157369961	8	0.109	-6.8	intron (NM_130843, intron 17 of 21)	intron (NM_130843, intron 17 of 21)	-2787	NR_029689	MIR153-2	1
7	157719757	157719835	6	0.0906	-0.36	intron (NM_130843, intron 10 of 21)	intron (NM_130843, intron 10 of 21)	72519	NR_038966	LOC100506585	0
7	158532494	158532640	5	0.0852	-11	intron (NM_020728, intron 17 of 21)	MER49|LTR|ERV1	-35045	NM_001281932	NCAPG2	0
7	158709860	158709890	3	0.13	-2.2	intron (NM_018051, intron 14 of 24)	intron (NM_018051, intron 14 of 24)	60606	NM_018051	WDR60	0
7	158709897	158709936	4	7.53e-08	-5.1	intron (NM_018051, intron 14 of 24)	intron (NM_018051, intron 14 of 24)	60648	NM_018051	WDR60	1
7	158750330	158750655	31	0.0128	12	Intergenic	CpG	-50552	NR_024394	LINC00689	0
7	158750667	158751201	46	0.0655	11	Intergenic	Intergenic	-50111	NR_024394	LINC00689	NA
7	158905286	158905341	8	0.126	12	intron (NR_130758, intron 2 of 12)	CpG	-15419	NM_001308259	VIPR2	0
7	158905418	158905564	12	0.119	7	intron (NR_130758, intron 2 of 12)	CpG	-15596	NM_001308259	VIPR2	0
8	580034	580152	4	0.0807	-2	intron (NM_001303100, intron 5 of 5)	intron (NM_001303100, intron 5 of 5)	-84312	NM_175075	TDRP	0
8	580260	580337	3	0.0666	-3.5	intron (NM_001303100, intron 5 of 5)	intron (NM_001303100, intron 5 of 5)	-84518	NM_175075	TDRP	0
8	599905	600281	77	0.0118	1.8	intron (NM_001303100, intron 5 of 5)	CpG	81146	NM_001303100	ERICH1	0
8	637732	637739	3	0.298	5.5	intron (NM_207332, intron 3 of 5)	CpG	43503	NM_001303100	ERICH1	0
8	637757	638004	39	0.066	0.6	intron (NM_207332, intron 3 of 5)	CpG	43358	NM_001303100	ERICH1	1
8	674395	674624	20	0.0486	-10	intron (NM_207332, intron 1 of 5)	intron (NM_207332, intron 1 of 5)	6729	NM_001303100	ERICH1	1
8	816998	817107	6	0.171	11	intron (NR_073397, intron 2 of 3)	intron (NR_073397, intron 2 of 3)	128505	NR_134292	LOC401442	0
8	929958	930120	4	0.0608	-6.5	intron (NM_001346810, intron 2 of 14)	intron (NM_001346810, intron 2 of 14)	241491	NR_134292	LOC401442	0
8	1606045	1606148	4	0.155	-5.6	intron (NM_004745, intron 5 of 11)	LTR9B|LTR|ERV1	-36267	NR_103863	DLGAP2-AS1	1
8	1897885	1897933	5	0.0287	-3.4	intron (NM_001308153, intron 28 of 29)	intron (NM_001308153, intron 28 of 29)	-21654	NR_126346	KBTBD11-OT1	0
8	1972170	1972427	26	0.0439	5.5	Intergenic	CpG	-20859	NM_003970	MYOM2	0
8	2028975	2029108	4	0.0705	-3.9	intron (NM_003970, intron 13 of 36)	intron (NM_003970, intron 13 of 36)	4373	NR_106983	MIR7160	0
8	2029521	2029545	3	0.127	-3.9	intron (NM_003970, intron 13 of 36)	intron (NM_003970, intron 13 of 36)	4864	NR_106983	MIR7160	0
8	2075412	2075516	21	0.00757	-3.8	intron (NM_003970, intron 31 of 36)	CpG	50795	NR_106983	MIR7160	0
8	2075653	2075821	38	0.0319	-0.63	intron (NM_003970, intron 31 of 36)	CpG	51068	NR_106983	MIR7160	0
8	2263340	2263465	7	0.173	0.27	Intergenic	Intergenic	217050	NR_125423	LOC101927815	0
8	2383277	2383334	4	0.0858	-6.3	Intergenic	Intergenic	97147	NR_125423	LOC101927815	NA
8	2628628	2628651	3	0.234	-4.3	Intergenic	Intergenic	-42649	NR_125425	LOC101927815	NA
8	5973352	5973472	6	0.000245	7.9	Intergenic	Intergenic	290657	NR_040040	LOC100287015	NA
8	8086660	8086825	4	0.153	3.4	intron (NR_024362, intron 1 of 7)	intron (NR_024362, intron 1 of 7)	651	NR_024363	FAM86B3P	0
8	12380612	12380807	5	0.283	3	intron (NR_040091, intron 5 of 6)	HERVS71-int|LTR|ERV1	86188	NR_040092	LOC100506990	NA
8	19319002	19319032	3	0.159	-10	intron (NR_024040, intron 3 of 9)	intron (NR_024040, intron 3 of 9)	141039	NM_001130518	CSGALNACT1	NA
8	19319177	19319242	6	0.113	-4.3	intron (NR_024040, intron 3 of 9)	CpG	140846	NM_001130518	CSGALNACT1	NA
8	28491327	28491577	11	0.027	-7	Intergenic	Intergenic	67529	NR_126027	EXTL3-AS1	0
8	29940417	29940451	5	0.104	0.2	exon (NM_016127, exon 1 of 6)	exon (NM_016127, exon 1 of 6)	290	NM_016127	SARAF	NA
8	29940468	29940543	15	0.111	0.051	5' UTR (NM_016127, exon 1 of 6)	5' UTR (NM_016127, exon 1 of 6)	218	NM_016127	SARAF	NA
8	41328179	41328245	5	0.0502	-12	Intergenic	Intergenic	-19869	NM_016099	GOLGA7	NA
8	43132296	43132374	10	0.0771	-8.4	Intergenic	CpG	-15250	NM_001002920	POTEA	NA
8	43132390	43132410	3	0.392	-8.3	Intergenic	CpG	-15185	NM_001002920	POTEA	NA
8	74282854	74283008	9	0.166	0.25	Intergenic	Intergenic	-14235	NR_125388	RDH10-AS1	NA
8	101177654	101177664	3	0.082	-12	intron (NM_172218, intron 2 of 18)	intron (NM_172218, intron 2 of 18)	7096	NM_003114	SPAG1	0
8	101177713	101177773	5	0.0583	-11	intron (NM_172218, intron 2 of 18)	intron (NM_172218, intron 2 of 18)	7180	NM_003114	SPAG1	NA
8	103540893	103541120	18	0.0413	-4.2	Intergenic	(CTGTG)n|Simple_repeat|Simple_repeat	-22841	NM_024410	ODF1	NA
8	124178416	124178476	4	0.0204	8.3	Intergenic	Intergenic	-12841	NM_207006	FAM83A	NA
8	124195127	124195134	3	0.109	15	exon (NM_207006, exon 2 of 6)	exon (NM_207006, exon 2 of 6)	539	NM_001288587	FAM83A	NA
8	124195192	124195213	4	0.067	17	exon (NM_207006, exon 2 of 6)	exon (NM_207006, exon 2 of 6)	611	NM_001288587	FAM83A	0
8	125463657	125463683	3	0.168	1.1	exon (NM_017956, exon 1 of 1)	exon (NM_017956, exon 1 of 1)	622	NM_017956	TRMT12	0
8	125463700	125463722	3	0.199	3.4	exon (NM_017956, exon 1 of 1)	exon (NM_017956, exon 1 of 1)	663	NM_017956	TRMT12	0
8	125702320	125702453	7	0.125	-7.2	intron (NM_014751, intron 3 of 13)	intron (NM_014751, intron 3 of 13)	38361	NM_001282971	MTSS1	0
8	125909195	125909333	4	0.189	7.8	Intergenic	Intergenic	-44986	NR_027321	LINC00964	0
8	141045625	141045695	5	0.00692	-7.5	intron (NM_031466, intron 17 of 22)	intron (NM_031466, intron 17 of 22)	64974	NR_144431	PEG13	0
8	141045726	141045894	9	0.227	-7.3	intron (NM_031466, intron 17 of 22)	intron (NM_031466, intron 17 of 22)	64824	NR_144431	PEG13	0
8	143404032	143404392	23	0.0615	2.2	intron (NM_001291931, intron 4 of 10)	intron (NM_001291931, intron 4 of 10)	80398	NM_001291931	TSNARE1	1
8	143657219	143657356	7	0.22	-6.4	Intergenic	Intergenic	38545	NM_015193	ARC	0
8	145002200	145002490	9	0.0201	-2	intron (NM_000445, intron 26 of 32)	intron (NM_000445, intron 26 of 32)	11413	NM_201384	PLEC	1
8	145003234	145003337	8	0.0714	-10	exon (NM_201381, exon 25 of 32)	exon (NM_201381, exon 25 of 32)	10472	NM_201384	PLEC	0
8	145003653	145003863	16	0.0459	-5.4	intron (NM_000445, intron 24 of 32)	CpG	10000	NM_201384	PLEC	0
8	145003885	145003899	3	0.214	-5.2	exon (NM_201381, exon 23 of 32)	exon (NM_201381, exon 23 of 32)	9866	NM_201384	PLEC	0
8	145008242	145008451	21	0.0737	9.1	intron (NM_000445, intron 12 of 32)	intron (NM_000445, intron 12 of 32)	5411	NM_201384	PLEC	0
8	145639174	145639346	12	0.0963	-1.8	promoter-TSS (NM_001280557)	promoter-TSS (NM_001280557)	-285	NM_001280557	SLC39A4	0
8	145654496	145654534	3	0.142	-5.5	promoter-TSS (NM_016208)	promoter-TSS (NM_016208)	-569	NM_183057	VPS28	0
8	145654555	145654754	21	0.0989	-2.2	promoter-TSS (NM_016208)	promoter-TSS (NM_016208)	-709	NM_183057	VPS28	1
8	145749922	145749987	11	0.184	0.92	exon (NM_001024678, exon 3 of 5)	exon (NM_001024678, exon 3 of 5)	2461	NM_001024678	LRRC24	1
8	145750001	145750034	4	0.242	1.9	exon (NM_001024678, exon 3 of 5)	exon (NM_001024678, exon 3 of 5)	2398	NM_001024678	LRRC24	0
8	145792778	145792859	7	0.129	-1.3	intron (NM_001308208, intron 3 of 10)	LTR13|LTR|ERVK	38261	NM_025251	ARHGAP39	0
8	145912633	145912743	20	0.0174	-2.1	Intergenic	CpG-26268	-1491	NM_001308208	ARHGAP39	0
9	1056868	1056913	4	0.163	-2.2	exon (NM_181872, exon 4 of 4)	exon (NM_181872, exon 4 of 4)	6271	NM_181872	DMRT2	NA
9	4603957	4604041	4	0.00427	-10	intron (NM_001039395, intron 10 of 10)	intron (NM_001039395, intron 10 of 10)	-58295	NM_203453	PLPP6	NA
9	14366193	14366284	10	0.0428	6.8	intron (NM_001190738, intron 1 of 8)	intron (NM_001190738, intron 1 of 8)	32743	NM_001190738	NFIB	0
9	14910337	14910466	6	0.153	1	intron (NM_144966, intron 1 of 37)	intron (NM_144966, intron 1 of 37)	591	NM_144966	FREM1	0
9	18056936	18057137	3	0.0228	7.5	Intergenic	Intergenic	-417042	NM_052866	ADAMTSL1	0
9	26613926	26614099	16	0.000786	-7.3	Intergenic	LTR13|LTR|ERVK	278813	NM_001167575	CAAP1	0
9	31211287	31211482	7	0.155	8.5	Intergenic	MER52D|LTR|ERV1	170103	NR_135134	LINC01243	0
9	37929566	37929629	5	0.0113	12	intron (NM_003028, intron 5 of 5)	intron (NM_003028, intron 5 of 5)	-25248	NR_024873	SLC25A51	NA
9	44118304	44118310	3	0.209	-4.3	Intergenic	CpG	64412	NR_131213	XLOC_007697	0
9	44118376	44118427	4	0.208	-0.73	Intergenic	CpG	64317	NR_131213	XLOC_007697	NA
9	44402012	44402045	9	0.0845	4.2	non-coding (NR_126050, exon 1 of 2)	non-coding (NR_126050, exon 1 of 2)	259	NR_126050	LOC103908605	0
9	44402063	44402104	8	0.234	6.6	non-coding (NR_126050, exon 1 of 2)	non-coding (NR_126050, exon 1 of 2)	314	NR_126050	LOC103908605	0
9	68377501	68377543	4	0.253	-5.1	Intergenic	CpG	-37786	NR_039689	MIR4477B	0
9	68377605	68377620	5	0.00252	-3.9	Intergenic	CpG	-37695	NR_039689	MIR4477B	NA
9	68377663	68377681	3	0.131	-7.1	Intergenic	CpG	-37636	NR_039689	MIR4477B	NA
9	68408914	68408947	3	0.0749	-10	Intergenic	CpG	-6377	NR_039689	MIR4477B	NA
9	68455354	68455406	3	0.232	-12	promoter-TSS (NR_033907)	promoter-TSS (NR_033907)	-12	NR_033907	FRG1JP	NA
9	68455534	68455552	3	0.268	-8.6	promoter-TSS (NR_033907)	promoter-TSS (NR_033907)	-175	NR_033907	FRG1JP	NA
9	68455633	68455692	7	0.247	-7.2	promoter-TSS (NR_033907)	promoter-TSS (NR_033907)	-295	NR_033907	FRG1JP	NA
9	68455702	68455718	5	0.0042	-7.8	promoter-TSS (NR_033907)	promoter-TSS (NR_033907)	-342	NR_033907	FRG1JP	1
9	70650185	70650224	5	0.164	-5.1	Intergenic	GSATII|Satellite|centr	-159994	NM_001286836	CBWD5	1
9	89838858	89838983	6	0.128	0.18	Intergenic	Intergenic	75362	NM_001001709	C9orf170	0
9	100337309	100337346	5	0.137	-8.7	intron (NM_003275, intron 8 of 9)	LTR12C|LTR|ERV1	-58377	NM_002486	NCBP1	0
9	113801559	113801598	4	0.136	11	Intergenic	Intergenic	-1214	NM_057159	LPAR1	0
9	113801806	113801914	4	0.153	6.2	Intergenic	Intergenic	-1495	NM_057159	LPAR1	NA
9	113801928	113801996	3	0.328	7.2	Intergenic	Intergenic	-1597	NM_057159	LPAR1	0
9	115822249	115822276	4	0.354	0.027	Intergenic	CpG	-3192	NM_001282518	ZFP37	0
9	115822300	115822451	23	0.0457	0.41	Intergenic	CpG	-3305	NM_001282518	ZFP37	0
9	115822477	115822501	3	0.12	3	Intergenic	CpG	-3418	NM_001282518	ZFP37	NA
9	115823697	115824160	26	0.0125	3.1	Intergenic	Intergenic	-4858	NM_001282518	ZFP37	1
9	115824654	115824826	19	0.0184	5	Intergenic	CpG	-5669	NM_001282518	ZFP37	0
9	115824850	115824887	4	0.123	7.1	Intergenic	CpG	-5798	NM_001282518	ZFP37	0
9	115824979	115825145	3	0.223	12	Intergenic	Intergenic	-5991	NM_001282518	ZFP37	1
9	115851881	115851945	4	0.127	-3.9	Intergenic	CpG	22044	NR_024376	FAM225B	0
9	123604395	123604565	16	0.0478	11	promoter-TSS (NR_024408)	promoter-TSS (NR_024408)	819	NM_001270427	PSMD5	0
9	123605584	123605667	6	0.0527	5.4	promoter-TSS (NM_001270427)	promoter-TSS (NM_001270427)	306	NR_024408	PSMD5-AS1	0
9	123605783	123605828	6	0.0997	17	promoter-TSS (NM_001270427)	promoter-TSS (NM_001270427)	486	NR_024408	PSMD5-AS1	1
9	124988285	124989215	131	0.02	4.5	exon (NM_001242334, exon 3 of 9)	exon (NM_001242334, exon 3 of 9)	1115	NM_001242334	LHX6	0
9	124989313	124989346	4	0.156	5.9	intron (NM_199160, intron 2 of 8)	CpG-26985	535	NM_001242334	LHX6	0
9	124989497	124989500	3	0.128	7.7	intron (NM_199160, intron 2 of 8)	CpG-26985	366	NM_001242334	LHX6	0
9	124989542	124989916	46	0.0242	8	exon (NM_001242334, exon 1 of 9)	exon (NM_001242334, exon 1 of 9)	136	NM_001242334	LHX6	1
9	127601047	127601158	12	0.191	4	Intergenic	LTR12C|LTR|ERV1	-14593	NM_001276376	WDR38	0
9	136196322	136196402	12	0.00614	-4.2	Intergenic	LTR13|LTR|ERVK	6685	NR_103874	SURF6	0
9	138876344	138876432	4	0.103	5.1	Intergenic	MLT1C|LTR|ERVL-MaLR	-23162	NM_016172	UBAC1	1
9	138876501	138876572	7	0.00656	10	Intergenic	MLT1C|LTR|ERVL-MaLR	-23311	NM_016172	UBAC1	0
9	138876661	138876822	8	0.112	6.1	Intergenic	MLT1C|LTR|ERVL-MaLR	-23516	NM_016172	UBAC1	0
9	139527125	139527162	3	0.245	3.2	Intergenic	CpG	-15511	NR_135288	LINC01451	1
9	139527218	139527279	7	0.0656	1.5	Intergenic	CpG	-15616	NR_135288	LINC01451	0
9	140045084	140045118	3	0.134	-5.7	intron (NM_000832, intron 4 of 18)	intron (NM_000832, intron 4 of 18)	11492	NM_001185091	GRIN1	NA
9	140045183	140045249	4	0.116	-8.1	intron (NM_000832, intron 4 of 18)	intron (NM_000832, intron 4 of 18)	11607	NM_001185091	GRIN1	0
9	140356181	140356220	5	0.0473	-4.4	intron (NM_152286, intron 31 of 33)	intron (NM_152286, intron 31 of 33)	-2415	NM_001130969	NSMF	1
9	140783511	140783520	3	0.109	-1.5	intron (NR_121583, intron 1 of 3)	intron (NR_121583, intron 1 of 3)	3506	NR_121583	LOC100133077	1
10	835260	835650	33	0.0448	12	Intergenic	Intergenic	-99847	NM_014974	DIP2C	0
10	1205666	1205792	19	0.0765	-0.082	promoter-TSS (NR_015376)	promoter-TSS (NR_015376)	21	NR_015376	LINC00200	0
10	2543436	2543527	10	0.0809	1.4	intron (NR_136146, intron 1 of 2)	CpG	172	NR_136146	LOC105376351	1
10	2543547	2543554	3	0.0679	-8.1	intron (NR_136146, intron 1 of 2)	CpG	103	NR_136146	LOC105376351	0
10	2543860	2543890	4	0.323	-0.93	promoter-TSS (NR_136146)	promoter-TSS (NR_136146)	-221	NR_136146	LOC105376351	0
10	2543986	2544031	6	0.291	-1.8	promoter-TSS (NR_136146)	promoter-TSS (NR_136146)	-355	NR_136146	LOC105376351	0
10	3373117	3373140	6	9.2e-05	8.3	intron (NR_131187, intron 1 of 1)	intron (NR_131187, intron 1 of 1)	12242	NR_131187	LOC105376360	0
10	7670791	7670810	3	0.157	-2.4	intron (NM_001001851, intron 5 of 11)	intron (NM_001001851, intron 5 of 11)	-9165	NM_032817	ITIH5	0
10	7671295	7671386	6	0.0694	-3.7	intron (NM_001001851, intron 5 of 11)	intron (NM_001001851, intron 5 of 11)	-9705	NM_032817	ITIH5	0
10	15016432	15016560	11	0.0281	-5.8	intron (NR_134493, intron 1 of 2)	HERVE-int|LTR|ERV1	1933	NR_134493	LOC105376430	0
10	25010730	25010760	7	0.0268	-2	intron (NM_020824, intron 2 of 25)	intron (NM_020824, intron 2 of 25)	1852	NM_020824	ARHGAP21	1
10	28623968	28624022	5	0.0051	-6.1	Intergenic	MLT1F|LTR|ERVL-MaLR	-32000	NR_134518	MPP7	1
10	30667738	30667846	6	9.1e-05	9	Intergenic	Intergenic	-6956	NR_120609	GOLGA2P6	0
10	31040939	31041110	6	0.0548	8.3	Intergenic	Intergenic	28877	NR_134497	LOC105376480	0
10	31447094	31447196	6	7.92e-06	-0.69	Intergenic	L2c|LINE|L2	-29667	NR_134478	LOC101929352	1
10	32736139	32736239	3	0.116	-8.8	intron (NM_001321115, intron 1 of 43)	L2|LINE|L2	1179	NR_109826	CCDC7	0
10	38644955	38645224	31	0.012	-6.8	promoter-TSS (NR_003086)	promoter-TSS (NR_003086)	-218	NR_003086	HSD17B7P2	0
10	38645309	38645741	36	0.0608	-7.6	intron (NR_003086, intron 1 of 7)	intron (NR_003086, intron 1 of 7)	217	NR_003086	HSD17B7P2	0
10	38691573	38691614	6	0.399	-1.9	non-coding (NR_027269, exon 1 of 4)	non-coding (NR_027269, exon 1 of 4)	186	NR_027269	SEPT7P9	0
10	38691651	38691788	16	0.147	-1.9	promoter-TSS (NR_027269)	promoter-TSS (NR_027269)	60	NR_027269	SEPT7P9	0
10	42863118	42863425	16	0.163	-6.2	non-coding (NR_024380, exon 1 of 3)	non-coding (NR_024380, exon 1 of 3)	221	NR_024380	LOC441666	0
10	43140840	43140878	4	4.68e-06	12	Intergenic	HERV1_LTRa|LTR|ERV1	-6574	NM_006955	ZNF33B	NA
10	45720024	45720031	3	0.166	0.15	Intergenic	CpG	60566	NR_036112	MIR3156-1	1
10	45720062	45720071	4	0.141	-5	Intergenic	CpG	60605	NR_036112	MIR3156-1	0
10	45720103	45720115	3	0.275	-6.8	Intergenic	CpG	60647	NR_036112	MIR3156-1	0
10	64684394	64684464	7	0.0126	18	Intergenic	MER52C|LTR|ERV1	-105502	NM_001136178	EGR2	1
10	66813754	66814036	43	0.0574	-12	Intergenic	CpG	-129619	NR_134456	LOC101928887	0
10	77542423	77542550	7	0.0539	-7.6	promoter-TSS (NM_032024)	promoter-TSS (NM_032024)	-32	NM_032024	C10orf11	1
10	86259688	86259707	3	0.163	12	exon (NM_018999, exon 10 of 11)	exon (NM_018999, exon 10 of 11)	74760	NM_001284242	CCSER2	1
10	115313903	115314009	5	0.0269	-8.7	intron (NM_004132, intron 1 of 12)	intron (NM_004132, intron 1 of 12)	1219	NM_004132	HABP2	0
10	134045402	134045763	21	0.0464	11	intron (NM_001318879, intron 2 of 11)	intron (NM_001318879, intron 2 of 11)	17029	NR_134911	STK32C	0
10	134165390	134165422	3	0.246	-3.2	intron (NM_001309474, intron 6 of 9)	CpG	14795	NM_001309474	LRRC27	0
10	134165506	134165537	4	0.212	-7.9	intron (NM_001309474, intron 6 of 9)	CpG	14911	NM_001309474	LRRC27	0
10	134165615	134165716	14	0.101	-7.3	intron (NM_001309474, intron 6 of 9)	CpG	15055	NM_001309474	LRRC27	0
10	134331937	134332189	11	0.067	-11	Intergenic	Intergenic	-19220	NM_005539	INPP5A	0
10	134332277	134332501	16	0.0446	-15	Intergenic	Intergenic	-18894	NM_005539	INPP5A	0
10	134775645	134775771	13	0.00329	3.9	promoter-TSS (NR_125763)	promoter-TSS (NR_125763)	33	NR_125763	LINC01167	0
10	134775795	134776051	14	0.124	2.8	promoter-TSS (NR_125763)	promoter-TSS (NR_125763)	-182	NR_125763	LINC01167	0
10	134776120	134776166	6	0.0153	3.8	promoter-TSS (NR_125763)	promoter-TSS (NR_125763)	-402	NR_125763	LINC01167	1
10	135039948	135040092	15	0.0638	1.5	TTS (NM_152643)	TTS (NM_152643)	-3758	NM_003577	UTF1	1
10	135040358	135040404	3	0.0264	2.2	TTS (NM_152643)	TTS (NM_152643)	-3397	NM_003577	UTF1	NA
10	135462182	135462262	3	0.198	-4.1	Intergenic	Intergenic	-21923	NM_001080998	FRG2B	NA
11	1051152	1051207	6	0.0607	1.6	intron (NM_001323425, intron 1 of 3)	intron (NM_001323425, intron 1 of 3)	1402	NM_001323425	LOC101927503	0
11	1283779	1284053	33	0.0394	4.2	TTS (NM_002458)	TTS (NM_002458)	6081	NR_106802	MIR6744	0
11	1893506	1893608	3	0.175	2.4	intron (NM_001013254, intron 1 of 10)	intron (NM_001013254, intron 1 of 10)	1403	NM_001013255	LSP1	1
11	2959558	2959593	3	0.0817	-3.7	Intergenic	Intergenic	-8926	NM_003311	PHLDA2	0
11	4415142	4415145	4	0.0072	-7.8	promoter-TSS (NM_003141)	promoter-TSS (NM_003141)	-218	NM_003141	TRIM21	0
11	5617326	5617507	8	0.129	-3	promoter-TSS (NM_058166)	promoter-TSS (NM_058166)	86	NM_058166	TRIM6	NA
11	5617856	5618156	22	0.0395	-2.2	5' UTR (NM_001198644, exon 1 of 7)	5' UTR (NM_001198644, exon 1 of 7)	141	NM_001003818	TRIM6	NA
11	5959923	5959974	4	0.186	-6.4	Intergenic	Intergenic	-8628	NM_001003443	OR56A3	0
11	5960006	5960059	8	0.111	-4.7	Intergenic	Intergenic	-8544	NM_001003443	OR56A3	1
11	8405852	8406104	20	0.0138	2.4	Intergenic	LTR13A|LTR|ERVK	-115796	NM_001270428	LMO1	0
11	8406207	8406242	4	0.207	5.4	Intergenic	LTR13A|LTR|ERVK	-116043	NM_001270428	LMO1	1
11	11820535	11820701	4	0.174	8.1	Intergenic	Intergenic	-15849	NR_107037	MIR8070	0
11	44359693	44359737	3	0.273	6.4	Intergenic	Intergenic	-27999	NM_021926	ALX4	0
11	55640532	55640582	6	0.204	-1.1	Intergenic	CpG	-10216	NM_032681	TRIM51	0
11	55640767	55640781	4	0.203	-6.1	Intergenic	CpG	-9999	NM_032681	TRIM51	0
11	55640791	55640866	9	0.208	-4.3	Intergenic	CpG	-9944	NM_032681	TRIM51	0
11	55640916	55640960	4	0.17	-1.8	Intergenic	CpG	-9835	NM_032681	TRIM51	1
11	64936614	64936689	5	0.0579	3.9	Intergenic	Intergenic	-1055	NM_001008778	SPDYC	1
11	68637946	68638120	10	0.0889	3.1	Intergenic	HERV3-int|LTR|ERV1	-28634	NM_001031847	CPT1A	0
11	68658715	68658837	6	0.038	5.3	TTS (NM_181514)	TTS (NM_181514)	12527	NM_181514	MRPL21	1
11	68658856	68658862	4	0.00813	4.8	exon (NM_181514, exon 7 of 7)	exon (NM_181514, exon 7 of 7)	12444	NM_181514	MRPL21	0
11	68695418	68695550	9	0.0971	3.3	intron (NM_002180, intron 7 of 14)	L1M4|LINE|L1	24165	NM_002180	IGHMBP2	1
11	68850054	68850079	3	0.0997	-1.9	promoter-TSS (NR_036122)	promoter-TSS (NR_036122)	-577	NR_036122	MIR3164	1
11	71347304	71347532	8	0.0248	-9.2	Intergenic	Intergenic	-53497	NM_001005405	KRTAP5-11	0
11	71421225	71421431	6	0.179	-0.52	Intergenic	HERVS71-int|LTR|ERV1	-77229	NM_018172	FAM86C1	0
11	80918668	80918815	20	0.0775	-5.9	Intergenic	LTR12C|LTR|ERV1	-444896	NR_120570	LOC101928944	0
11	82114906	82115058	34	0.0221	-5.8	promoter-TSS (NR_120571)	promoter-TSS (NR_120571)	-27	NR_120571	MIR4300HG	0
11	82115089	82115111	5	0.141	-5.1	promoter-TSS (NR_120571)	promoter-TSS (NR_120571)	-145	NR_120571	MIR4300HG	0
11	82870518	82870537	3	0.279	-1.6	intron (NM_001346414, intron 1 of 15)	intron (NM_001346414, intron 1 of 15)	2391	NM_015885	PCF11	0
11	94770747	94770880	19	0.0564	-4.8	Intergenic	CpG	12392	NM_001161630	KDM4E	0
11	94770916	94770931	3	0.26	-0.9	Intergenic	CpG	12502	NM_001161630	KDM4E	0
11	94771000	94771010	3	0.188	-0.81	Intergenic	CpG	12583	NM_001161630	KDM4E	NA
11	94771033	94771049	3	0.257	0.43	Intergenic	CpG	12619	NM_001161630	KDM4E	NA
11	94771141	94771193	3	0.182	1.7	Intergenic	CpG	12745	NM_001161630	KDM4E	1
11	120040640	120040734	4	0.113	8.6	Intergenic	Intergenic	-31824	NM_012101	TRIM29	0
11	132951844	132951878	6	0.0254	1.5	intron (NM_001012393, intron 1 of 7)	CpG	-138198	NM_001319105	OPCML	0
11	132951933	132951938	3	0.265	-0.48	intron (NM_001012393, intron 1 of 7)	CpG	-138273	NM_001319105	OPCML	1
12	220883	221082	6	0.0259	0.71	intron (NM_015232, intron 2 of 12)	HERVP71A-int|LTR|ERV1	34441	NM_015232	IQSEC3	0
12	248334	248368	4	0.297	1.7	exon (NM_001170738, exon 4 of 14)	exon (NM_001170738, exon 4 of 14)	9981	NR_033859	LOC574538	NA
12	248418	248501	12	0.136	2.1	exon (NM_001170738, exon 4 of 14)	exon (NM_001170738, exon 4 of 14)	9872	NR_033859	LOC574538	0
12	297346	297362	3	0.198	4.4	Intergenic	LTR12C|LTR|ERV1	-15457	NR_120475	LOC101929384	0
12	297430	297751	53	0.0166	8.1	Intergenic	LTR12C|LTR|ERV1	-15220	NR_120475	LOC101929384	0
12	297838	297867	3	0.207	2.9	Intergenic	(CA)n|Simple_repeat|Simple_repeat	-14958	NR_120475	LOC101929384	0
12	563096	563126	4	0.098	0.03	Intergenic	CpG	-6432	NM_173593	B4GALNT3	1
12	2031226	2031353	21	0.0125	-11	Intergenic	Intergenic	-3420	NM_172364	CACNA2D4	0
12	2031417	2031456	3	0.359	-9.5	Intergenic	LTR33|LTR|ERVL	-3567	NM_172364	CACNA2D4	0
12	3124040	3124121	9	0.0712	-16	intron (NM_201441, intron 5 of 11)	intron (NM_201441, intron 5 of 11)	55333	NM_201443	TEAD4	0
12	4417080	4417143	6	0.158	6.4	Intergenic	Intergenic	-13247	NM_020375	TIGAR	0
12	6729946	6730002	6	0.282	-1.2	exon (NM_001142961, exon 2 of 2)	exon (NM_001142961, exon 2 of 2)	10841	NM_001142961	LPAR5	1
12	7781004	7781248	25	0.0695	-6.1	Intergenic	CpG	37373	NM_005889	APOBEC1	1
12	8379910	8380128	12	0.109	-0.99	intron (NM_001319982, intron 1 of 5)	intron (NM_001319982, intron 1 of 5)	195	NM_001319982	FAM90A1	1
12	8384511	8384584	3	0.159	2.2	non-coding (NR_024254, exon 5 of 5)	non-coding (NR_024254, exon 5 of 5)	-3463	NR_120454	LOC101927905	NA
12	11699957	11700234	22	0.00154	-14	promoter-TSS (NR_033890)	promoter-TSS (NR_033890)	-868	NR_033890	LINC01252	NA
12	11700489	11700661	14	0.0376	-13	promoter-TSS (NR_033890)	promoter-TSS (NR_033890)	-389	NR_033890	LINC01252	0
12	25104743	25104906	8	0.0747	3.5	Intergenic	LTR27B|LTR|ERV1	-2432	NM_005504	BCAT1	0
12	42539166	42539215	8	0.000622	11	promoter-TSS (NM_001099650)	promoter-TSS (NM_001099650)	-518	NM_173601	GXYLT1	0
12	47219723	47219822	10	0.158	-7.4	promoter-TSS (NM_018018)	promoter-TSS (NM_018018)	7	NM_001143824	SLC38A4	0
12	56890624	56890688	5	0.134	0.062	Intergenic	LTR13|LTR|ERVK	-8458	NM_013267	GLS2	0
12	64936997	64937017	3	0.286	14	Intergenic	LTR12C|LTR|ERV1	-67286	NR_040718	RASSF3	0
12	64937022	64937162	17	0.0443	18	Intergenic	LTR12C|LTR|ERV1	-67201	NR_040718	RASSF3	0
12	65564951	65565066	9	0.0536	-3.3	intron (NM_001167614, intron 1 of 12)	intron (NM_001167614, intron 1 of 12)	1658	NM_001167614	LEMD3	0
12	67939211	67939283	5	0.222	6.3	intron (NR_103861, intron 1 of 2)	intron (NR_103861, intron 1 of 2)	25385	NR_103861	LOC100507175	0
12	74415785	74415791	3	0.0927	2.6	Intergenic	Intergenic	270623	NR_038300	LOC100507377	1
12	74415823	74415856	4	0.0377	2.8	Intergenic	Intergenic	270571	NR_038300	LOC100507377	0
12	107974966	107975039	9	0.159	5	exon (NM_001017523, exon 2 of 15)	exon (NM_001017523, exon 2 of 15)	369	NM_001017523	BTBD11	0
12	109491430	109491553	6	0.064	0.067	non-coding (NR_038996, exon 1 of 2)	non-coding (NR_038996, exon 1 of 2)	278	NR_038996	USP30-AS1	NA
12	124858272	124858284	4	0.00103	-11	intron (NM_001077261, intron 20 of 47)	intron (NM_001077261, intron 20 of 47)	-36490	NR_106940	MIR6880	NA
12	129281910	129282242	9	0.0627	-7	intron (NM_145648, intron 7 of 7)	intron (NM_145648, intron 7 of 7)	26465	NM_145648	SLC15A4	0
12	129554634	129554684	3	0.191	6.9	Intergenic	Intergenic	-39576	NR_104173	LOC283352	0
12	130855391	130855443	4	0.128	16	intron (NM_004764, intron 19 of 20)	intron (NM_004764, intron 19 of 20)	32984	NM_001190971	PIWIL1	0
12	131040353	131040447	4	0.194	6.2	Intergenic	Intergenic	-37990	NM_015347	RIMBP2	0
12	131171905	131171958	4	0.184	6.1	Intergenic	Intergenic	151887	NM_194356	STX2	0
12	131201838	131201878	3	0.215	-5.1	Intergenic	Intergenic	121961	NM_194356	STX2	NA
12	131920219	131920288	3	0.103	3.1	Intergenic	Intergenic	88239	NR_103736	LOC338797	0
12	132335889	132336119	19	0.111	-0.23	3' UTR (NM_016155, exon 10 of 10)	3' UTR (NM_016155, exon 10 of 10)	23066	NM_016155	MMP17	1
12	133050724	133050733	3	0.0103	-2.2	Intergenic	CpG	-16428	NM_001142641	FBRSL1	0
12	133050826	133050882	4	0.157	5.4	Intergenic	CpG	-16303	NM_001142641	FBRSL1	0
12	133170619	133170804	8	0.164	-6.6	Intergenic	Intergenic	12129	NR_106821	MIR6763	0
12	133180142	133180160	3	0.125	13	intron (NM_001195520, intron 5 of 5)	CpG	6886	NM_001195520	LRCOL1	NA
12	133180166	133180193	4	0.149	16	intron (NM_001195520, intron 5 of 5)	CpG	6857	NM_001195520	LRCOL1	NA
12	133180687	133180867	11	0.201	9.6	intron (NM_001195520, intron 5 of 5)	intron (NM_001195520, intron 5 of 5)	6260	NM_001195520	LRCOL1	0
12	133335575	133335600	4	0.134	1.1	intron (NM_015114, intron 1 of 12)	CpG	2886	NM_015114	ANKLE2	0
12	133335663	133335677	4	0.000873	7.6	intron (NM_015114, intron 1 of 12)	CpG	2804	NM_015114	ANKLE2	0
13	19183778	19183793	3	0.122	-9.8	Intergenic	CpG	130453	NR_047508	LINC00417	0
13	19449089	19449099	5	0.0908	-10	Intergenic	CpG	-2987	NR_138091	ANKRD20A9P	0
13	19449121	19449130	3	0.0808	-7.5	Intergenic	CpG	-3019	NR_138091	ANKRD20A9P	1
13	19449235	19449255	5	0.116	-7.3	Intergenic	CpG	-3138	NR_138091	ANKRD20A9P	NA
13	19919044	19919073	4	0.0873	0.97	promoter-TSS (NR_027248)	promoter-TSS (NR_027248)	54	NR_027248	ANKRD26P3	0
13	19919104	19919127	4	0.25	-4.9	promoter-TSS (NR_027248)	promoter-TSS (NR_027248)	-3	NR_027248	ANKRD26P3	0
13	19956530	19956602	11	0.171	-2	Intergenic	GC_rich|Low_complexity|Low_complexity	37377	NR_034026	LINC00421	NA
13	19956689	19956847	8	0.0968	1.6	Intergenic	Intergenic	37579	NR_034026	LINC00421	NA
13	20716789	20716802	3	0.192	2.3	exon (NM_021954, exon 2 of 2)	exon (NM_021954, exon 2 of 2)	18387	NM_021954	GJA3	0
13	21893265	21893324	12	0.201	-8.9	non-coding (NR_144554, exon 1 of 1)	non-coding (NR_144554, exon 1 of 1)	120	NR_144554	GRK6P1	NA
13	21893351	21893481	9	0.177	-5.7	non-coding (NR_144554, exon 1 of 1)	non-coding (NR_144554, exon 1 of 1)	241	NR_144554	GRK6P1	0
13	23412250	23412279	5	0.168	6.5	Intergenic	CpG	60055	NR_033774	BASP1P1	0
13	23412307	23412315	3	0.394	5.7	Intergenic	CpG	60009	NR_033774	BASP1P1	NA
13	23412443	23412558	17	0.104	10	Intergenic	CpG	59819	NR_033774	BASP1P1	NA
13	23412595	23412620	3	0.104	13	Intergenic	CpG	59712	NR_033774	BASP1P1	NA
13	24902353	24902473	15	0.164	-2.8	Intergenic	CpG	-3175	NR_131903	LINC00566	1
13	31314732	31314864	3	0.113	-11	intron (NM_001204406, intron 2 of 5)	L2|LINE|L2	5153	NM_001629	ALOX5AP	0
13	41706332	41706378	3	0.0901	-4.7	promoter-TSS (NR_120423)	promoter-TSS (NR_120423)	581	NM_152903	KBTBD6	0
13	46356260	46356410	6	0.0999	-10	3' UTR (NM_198849, exon 2 of 2)	3' UTR (NM_198849, exon 2 of 2)	69511	NM_198849	SIAH3	1
13	50194346	50194715	29	0.0808	-11	Intergenic	Intergenic	-7904	NM_138450	ARL11	0
13	60015612	60015738	4	0.161	-4.7	Intergenic	LTR12C|LTR|ERV1	-571177	NR_046539	DIAPH3-AS1	1
13	84660499	84661080	68	0.0218	-6.7	Intergenic	LTR12C|LTR|ERV1	-53947	NR_046871	LINC00333	0
13	85779005	85779154	25	0.0224	-8.6	Intergenic	LTR12C|LTR|ERV1	-56888	NR_126383	LINC00375	0
13	85779165	85779247	10	0.00737	-9.3	Intergenic	LTR12C|LTR|ERV1	-57014	NR_126383	LINC00375	0
13	88328235	88328295	5	0.126	-7.1	exon (NM_015567, exon 2 of 2)	exon (NM_015567, exon 2 of 2)	3395	NM_015567	SLITRK5	1
13	94107302	94107414	17	0.0832	-8.4	intron (NM_005708, intron 1 of 8)	LTR12C|LTR|ERV1	228297	NM_005708	GPC6	1
13	96137345	96137529	3	0.0409	5.8	intron (NR_046533, intron 3 of 3)	LTR53|LTR|ERVL	48727	NR_046533	CLDN10-AS1	0
13	96205921	96206172	13	0.145	4.9	intron (NM_006984, intron 1 of 4)	intron (NM_006984, intron 1 of 4)	1100	NM_006984	CLDN10	1
13	101910575	101910610	5	0.0217	6.2	intron (NM_052867, intron 11 of 43)	intron (NM_052867, intron 11 of 43)	158220	NM_052867	NALCN	1
13	103507118	103507200	8	0.0161	16	intron (NM_001204425, intron 12 of 22)	intron (NM_001204425, intron 12 of 22)	8968	NM_000123	ERCC5	1
13	110628324	110628384	3	0.185	6.6	Intergenic	MIR3|SINE|MIR	-77278	NR_126387	LINC00396	1
13	112037385	112037553	14	3.93e-07	-0.32	Intergenic	Intergenic	64478	NM_152324	TEX29	0
13	113687327	113687346	3	0.136	-3.2	intron (NM_024979, intron 3 of 29)	intron (NM_024979, intron 3 of 29)	31309	NM_001320817	MCF2L	0
13	114164130	114164245	11	0.0205	-6.7	intron (NM_017905, intron 6 of 12)	MIR|SINE|MIR	18880	NM_017905	TMCO3	NA
13	114544755	114544798	4	0.129	4.1	intron (NM_000820, intron 4 of 14)	intron (NM_000820, intron 4 of 14)	22299	NM_000820	GAS6	NA
13	114544897	114545056	8	0.0116	1.6	intron (NM_000820, intron 4 of 14)	intron (NM_000820, intron 4 of 14)	22099	NM_000820	GAS6	NA
13	114579169	114579173	4	6.2e-06	15	Intergenic	Intergenic	7288	NR_047035	LINC00454	0
13	114634145	114634384	5	0.155	-5.3	Intergenic	L1ME3|LINE|L1	-2301	NR_047495	LINC00565	NA
13	114806074	114806084	3	0.0194	-8	intron (NM_007368, intron 4 of 23)	CpG	37375	NM_001320822	RASA3	0
14	21128168	21128332	9	0.115	4.1	Intergenic	Intergenic	-18400	NM_001001968	OR6S1	0
14	24458196	24458443	21	0.0812	1.9	intron (NM_198083, intron 1 of 7)	intron (NM_198083, intron 1 of 7)	293	NM_198083	DHRS4L2	0
14	24944437	24944579	10	8.84e-05	-12	intron (NR_110032, intron 2 of 2)	intron (NR_110032, intron 2 of 2)	32349	NR_110032	LOC101927045	0
14	24950850	24951023	4	0.111	3.9	intron (NR_110032, intron 2 of 2)	intron (NR_110032, intron 2 of 2)	26534	NM_001836	CMA1	0
14	33407198	33407250	4	0.0165	-1.2	Intergenic	Intergenic	-1235	NM_001164749	NPAS3	0
14	33407294	33407383	11	0.0363	-1.7	Intergenic	Intergenic	-1120	NM_001164749	NPAS3	1
14	34270174	34270208	4	0.198	-6.8	exon (NM_001165893, exon 11 of 11)	exon (NM_001165893, exon 11 of 11)	92048	NR_132771	SNORA89	NA
14	35839104	35839259	9	0.163	-6.6	Intergenic	Intergenic	34778	NM_020529	NFKBIA	NA
14	63671517	63671621	6	0.00482	4.8	5' UTR (NM_020663, exon 1 of 5)	5' UTR (NM_020663, exon 1 of 5)	467	NM_020663	RHOJ	NA
14	63671638	63671711	6	0.103	4.4	exon (NM_020663, exon 1 of 5)	exon (NM_020663, exon 1 of 5)	573	NM_020663	RHOJ	NA
14	65007711	65007724	3	0.239	-4.3	promoter-TSS (NR_110550)	promoter-TSS (NR_110550)	532	NM_021979	HSPA2	NA
14	65007796	65007848	7	0.19	-11	promoter-TSS (NR_110550)	promoter-TSS (NR_110550)	636	NM_021979	HSPA2	0
14	66404198	66404458	5	0.184	8.5	Intergenic	MER74A|LTR|ERVL	466508	NR_030355	MIR625	1
14	68548405	68548512	4	0.18	-6	intron (NM_001321809, intron 7 of 11)	LTR1|LTR|ERV1	258150	NM_001321815	RAD51B	0
14	71249166	71249239	4	0.00483	5.3	intron (NM_001284231, intron 1 of 11)	intron (NM_001284231, intron 1 of 11)	966	NM_001284232	MAP3K9	0
14	74057327	74057488	27	0.0306	-0.09	Intergenic	LTR12C|LTR|ERV1	-1002	NM_152331	ACOT4	0
14	75592513	75592601	3	0.134	1.9	intron (NM_001329238, intron 1 of 21)	intron (NM_001329238, intron 1 of 21)	1226	NM_001329238	NEK9	0
14	77371486	77371546	4	0.149	4.1	Intergenic	MIRb|SINE|MIR	-54465	NR_133913	LINC01629	0
14	94812658	94812771	7	0.0951	-0.75	Intergenic	Intergenic	20324	NM_006220	SERPINA2	0
14	100816856	100817012	4	0.159	-7.2	intron (NM_173701, intron 6 of 10)	intron (NM_173701, intron 6 of 10)	24993	NM_213646	WARS	0
14	100991365	100991425	8	0.0155	-10	intron (NM_024515, intron 4 of 6)	intron (NM_024515, intron 4 of 6)	43012	NM_001159531	BEGAIN	0
14	101751915	101751948	3	0.0209	10	Intergenic	Intergenic	122327	NR_126006	LINC00524	0
14	101825820	101825869	5	0.103	7.3	Intergenic	Intergenic	48414	NR_126006	LINC00524	0
14	102990071	102990331	18	0.14	1.7	Intergenic	Intergenic	-14073	NM_152326	ANKRD9	0
14	102990341	102990414	3	0.372	2.7	Intergenic	Intergenic	-14250	NM_152326	ANKRD9	0
14	104692136	104692276	8	0.0028	4.1	Intergenic	Intergenic	87146	NM_015656	KIF26A	0
14	104692382	104692451	3	0.0777	3.7	Intergenic	Intergenic	87357	NM_015656	KIF26A	0
14	105499803	105499873	13	0.185	5.3	Intergenic	CpG	-12413	NM_017955	CDCA4	0
14	105499878	105499904	3	0.232	3.5	Intergenic	CpG	-12466	NM_017955	CDCA4	NA
14	105541293	105541419	6	0.195	7.9	Intergenic	Intergenic	-9469	NM_013345	GPR132	0
14	105995249	105995289	5	0.142	-4.9	exon (NM_025268, exon 2 of 2)	exon (NM_025268, exon 2 of 2)	1827	NM_001331238	TMEM121	NA
14	106147389	106147496	4	0.15	5	Intergenic	Intergenic	-8299	NR_046211	ELK2AP	0
14	106330529	106330554	4	0.199	-7.6	Intergenic	Intergenic	-3958	NR_130468	MIR4539	0
14	106466352	106466363	4	0.00155	-6.4	Intergenic	Intergenic	-28000	NR_002224	ADAM6	0
14	106865983	106866072	4	0.00305	-10	Intergenic	Intergenic	-72417	NR_027457	LINC00221	0
14	106995683	106995788	4	0.0334	-7.8	Intergenic	LTR13_|LTR|ERVK	57291	NR_027457	LINC00221	NA
14	107150816	107150994	5	0.231	-5.1	Intergenic	Intergenic	58189	NR_106988	MIR7641-2	0
15	20500282	20500288	3	0.272	-7.6	Intergenic	CpG	12288	NR_038836	CHEK2P2	1
15	20988597	20988624	3	0.214	-10	Intergenic	CpG	-27131	NR_027992	NBEAP1	0
15	21997337	21997363	3	0.165	-5.6	Intergenic	Intergenic	19528	NR_024387	CXADRP2	1
15	23454160	23454260	16	0.106	-4.2	intron (NM_001271664, intron 9 of 11)	CpG	19140	NR_033350	GOLGA8EP	1
15	23454283	23454293	3	0.192	-4.9	intron (NM_001271664, intron 9 of 11)	CpG	19218	NR_033350	GOLGA8EP	1
15	27076365	27076446	7	0.229	-6.8	Intergenic	LTR12C|LTR|ERV1	-35460	NM_000810	GABRA5	0
15	27076471	27076493	4	0.181	-8.9	Intergenic	LTR12C|LTR|ERV1	-35384	NM_000810	GABRA5	0
15	27076507	27076681	23	0.0661	-10	Intergenic	LTR12C|LTR|ERV1	-35272	NM_000810	GABRA5	0
15	27076739	27076761	3	0.178	-14	Intergenic	LTR12C|LTR|ERV1	-35116	NM_000810	GABRA5	NA
15	28267055	28267075	4	0.00655	-1.1	intron (NM_001300984, intron 6 of 22)	L1MCc|LINE|L1	77393	NM_001300984	OCA2	NA
15	28834174	28834271	10	0.0461	-1.4	Intergenic	CpG	-56080	NR_033351	GOLGA8F	NA
15	29034907	29035163	12	0.151	6.8	promoter-TSS (NR_037599)	promoter-TSS (NR_037599)	55	NR_037599	PDCD6IPP2	NA
15	33418306	33418492	3	0.0726	-1.6	intron (NM_001277313, intron 4 of 20)	intron (NM_001277313, intron 4 of 20)	-58166	NM_001103184	FMN1	NA
15	40268670	40268975	51	0.0664	-0.24	exon (NM_001013703, exon 12 of 39)	exon (NM_001013703, exon 12 of 39)	42498	NM_001013703	EIF2AK4	NA
15	40268989	40269061	11	0.143	-3.7	exon (NM_001013703, exon 12 of 39)	exon (NM_001013703, exon 12 of 39)	42700	NM_001013703	EIF2AK4	1
15	40364657	40364711	4	0.17	-12	Intergenic	Intergenic	33172	NR_040059	SRP14-AS1	1
15	42357284	42357476	4	0.247	-9.7	Intergenic	Intergenic	-14479	NM_001206670	PLA2G4E	0
15	45314836	45314944	12	0.164	-5.7	promoter-TSS (NM_003104)	promoter-TSS (NM_003104)	-412	NR_034039	SORD	1
15	45607172	45607198	3	0.202	-7.1	Intergenic	LTR12C|LTR|ERV1	-35765	NR_120335	LOC101928414	0
15	57664490	57664588	4	0.00455	-18	Intergenic	LTR16E1|LTR|ERVL	-4164	NM_032866	CGNL1	0
15	78162998	78163073	5	0.213	-2	Intergenic	Intergenic	-49794	NM_001301186	LINGO1	0
15	83579439	83579663	5	0.172	11	intron (NM_199330, intron 1 of 8)	MER84|LTR|ERV1	41925	NM_004839	HOMER2	NA
15	89252061	89252175	5	0.137	2.2	Intergenic	Intergenic	70144	NM_002201	ISG20	0
15	91474603	91474621	4	0.00294	-10	exon (NM_001286451, exon 4 of 4)	exon (NM_001286451, exon 4 of 4)	1187	NM_198527	HDDC3	0
15	93591797	93591848	4	0.19	-5.9	intron (NM_020211, intron 3 of 3)	intron (NM_020211, intron 3 of 3)	24566	NM_001166286	RGMA	0
15	93614998	93615042	3	0.102	-11	intron (NM_020211, intron 2 of 3)	intron (NM_020211, intron 2 of 3)	1369	NM_001166286	RGMA	1
15	99320372	99320413	3	0.112	1.8	intron (NM_000875, intron 2 of 20)	intron (NM_000875, intron 2 of 20)	-7262	NR_039864	MIR4714	NA
15	99557989	99558055	6	0.188	6.4	promoter-TSS (NR_126487)	promoter-TSS (NR_126487)	89	NR_126487	LUNAR1	0
15	100468722	100468827	17	0.146	-2.4	Intergenic	Intergenic	121547	NR_135737	LOC400464	0
16	420181	420220	3	0.0703	-4.2	TTS (NM_021259)	TTS (NM_021259)	368	NM_006428	MRPL28	NA
16	597407	597424	4	0.344	-4.6	exon (NM_005632, exon 4 of 14)	exon (NM_005632, exon 4 of 14)	4139	NR_036137	MIR3176	0
16	1087129	1087208	4	0.241	-4.3	Intergenic	Intergenic	-35587	NM_001172560	SSTR5	0
16	1094072	1094133	5	0.114	-0.35	Intergenic	Intergenic	-28653	NM_001172560	SSTR5	NA
16	2654027	2654145	4	0.167	-0.07	TTS (NM_031268)	TTS (NM_031268)	701	NR_015441	LOC652276	0
16	2654172	2654263	7	0.0515	0.013	intron (NR_015441, intron 1 of 3)	intron (NR_015441, intron 1 of 3)	833	NR_015441	LOC652276	0
16	2710753	2710865	4	0.18	7.1	non-coding (NR_040023, exon 3 of 3)	non-coding (NR_040023, exon 3 of 3)	12631	NR_040023	ERVK13-1	0
16	3230562	3230624	9	0.0543	-5.5	Intergenic	tRNA-Lys-AAG|tRNA|tRNA	-23654	NM_012360	OR1F1	0
16	10174962	10175014	3	0.26	10	intron (NM_000833, intron 3 of 13)	intron (NM_000833, intron 3 of 13)	100936	NM_001134408	GRIN2A	0
16	12010419	12010647	11	0.0892	-11	promoter-TSS (NM_001130007)	promoter-TSS (NM_001130007)	-14	NM_001130007	GSPT1	NA
16	12211146	12211164	3	0.15	0.94	intron (NM_032167, intron 11 of 20)	CpG	140564	NM_032167	SNX29	0
16	12416906	12417040	5	0.152	6.4	intron (NM_032167, intron 15 of 20)	intron (NM_032167, intron 15 of 20)	346382	NM_032167	SNX29	0
16	15083701	15083733	3	0.198	2.9	intron (NM_001285448, intron 2 of 21)	CpG	14897	NM_001285450	PDXDC1	0
16	15083795	15084137	56	0.0857	4.8	intron (NM_001285448, intron 2 of 21)	CpG	15146	NM_001285450	PDXDC1	0
16	18967307	18967874	23	0.0285	3	Intergenic	LTR19C|LTR|ERV1	-27665	NM_001324265	TMC7	0
16	29165582	29165659	5	0.135	6.2	Intergenic	L1MD2|LINE|L1	79458	NR_003369	RRN3P2	0
16	32128096	32128126	5	0.179	-3.7	Intergenic	CpG	71323	NR_109773	HERC2P4	NA
16	32128142	32128206	4	0.227	-2.9	Intergenic	Intergenic	71260	NR_109773	HERC2P4	1
16	32128269	32128306	3	0.0566	-6.7	Intergenic	Intergenic	71146	NR_109773	HERC2P4	0
16	32213975	32213997	3	0.203	-6.4	Intergenic	CpG	-14552	NR_135178	LOC102723753	NA
16	32214015	32214127	15	0.0773	-5.5	Intergenic	CpG	-14637	NR_135178	LOC102723753	0
16	32214144	32214193	8	0.155	-7.9	Intergenic	CpG	-14735	NR_135178	LOC102723753	0
16	32265562	32265660	7	0.113	-7.3	intron (NM_001243722, intron 1 of 1)	intron (NM_001243722, intron 1 of 1)	966	NM_001243722	TP53TG3D	0
16	32290058	32290078	4	0.116	-2	Intergenic	CpG	11234	NR_033866	LOC390705	NA
16	32290295	32290375	6	0.0584	-2.9	Intergenic	CpG	10967	NR_033866	LOC390705	1
16	32822732	32822757	7	0.0846	-5.8	Intergenic	Intergenic	73718	NR_003083	SLC6A10P	0
16	32823002	32823042	6	0.29	1.9	Intergenic	CpG	73441	NR_003083	SLC6A10P	0
16	33071048	33071100	7	0.121	-5.7	Intergenic	CpG	-134509	NM_001099687	TP53TG3B	0
16	33573651	33573672	5	0.168	-5	intron (NR_130772, intron 1 of 1)	CpG	1818	NR_130772	ENPP7P13	0
16	33573736	33573754	4	0.0179	-8.5	intron (NR_130772, intron 1 of 1)	CpG	1901	NR_130772	ENPP7P13	0
16	46878409	46878420	3	0.371	4.3	Intergenic	CpG	-13341	NM_001001436	C16orf87	0
16	55794631	55794672	3	0.213	-2.7	intron (NR_003276, intron 1 of 5)	intron (NR_003276, intron 1 of 5)	141	NR_003276	CES1P1	0
16	55794706	55794783	8	0.135	-4.2	intron (NR_003276, intron 1 of 5)	CpG	234	NR_003276	CES1P1	0
16	73183425	73183511	8	0.0248	-6.5	Intergenic	Intergenic	-5122	NM_207385	C16orf47	0
16	84840106	84840126	3	0.146	9.4	Intergenic	Intergenic	-13471	NM_031476	CRISPLD2	0
16	84840279	84840297	3	0.334	6.8	Intergenic	Intergenic	-13299	NM_031476	CRISPLD2	0
16	87522843	87522860	4	0.00676	-12	intron (NM_015144, intron 1 of 12)	intron (NM_015144, intron 1 of 12)	2608	NM_015144	ZCCHC14	0
16	88134742	88134782	6	0.156	7.6	promoter-TSS (NR_120310)	promoter-TSS (NR_120310)	-171	NR_120310	LOC400553	1
16	88134796	88134818	4	0.179	0.81	promoter-TSS (NR_120310)	promoter-TSS (NR_120310)	-216	NR_120310	LOC400553	1
16	88263174	88263183	4	0.00368	8.1	Intergenic	CpG	35292	NR_110944	LOC101928880	1
16	88616939	88617081	7	0.116	6.9	Intergenic	Intergenic	-19779	NM_144604	ZC3H18	0
16	88658224	88658444	14	0.0152	-0.91	intron (NM_001294340, intron 4 of 18)	intron (NM_001294340, intron 4 of 18)	21545	NM_001294340	ZC3H18	0
16	88804069	88804093	3	0.0722	-8.3	intron (NM_001142864, intron 9 of 50)	CpG-9742	-5094	NR_120387	LOC339059	0
16	89028358	89028386	4	6.1e-05	3.2	intron (NM_005187, intron 1 of 11)	intron (NM_005187, intron 1 of 11)	15132	NM_005187	CBFA2T3	0
16	89632619	89632662	5	0.199	-0.55	3' UTR (NM_001243130, exon 6 of 6)	3' UTR (NM_001243130, exon 6 of 6)	4803	NR_002450	SNORD68	1
16	89632696	89632704	3	0.0429	-0.18	3' UTR (NM_001243130, exon 6 of 6)	3' UTR (NM_001243130, exon 6 of 6)	4862	NR_002450	SNORD68	0
16	89632738	89632750	3	0.025	-0.0043	3' UTR (NM_001243130, exon 6 of 6)	3' UTR (NM_001243130, exon 6 of 6)	4906	NR_002450	SNORD68	NA
16	89632775	89632799	3	0.427	-2.8	3' UTR (NM_001243130, exon 6 of 6)	3' UTR (NM_001243130, exon 6 of 6)	4949	NR_002450	SNORD68	1
16	89690238	89690278	4	0.152	-9.3	intron (NM_004413, intron 1 of 10)	intron (NM_004413, intron 1 of 10)	3258	NM_004413	DPEP1	1
16	89707618	89707693	4	0.25	1.6	Intergenic	LTR13_|LTR|ERVK	-16496	NM_153025	SPATA33	0
16	89707721	89707809	10	0.0626	1.1	Intergenic	LTR13_|LTR|ERVK	-16387	NM_153025	SPATA33	1
16	90172750	90172792	7	0.0157	-12	non-coding (NR_126161, exon 2 of 4)	non-coding (NR_126161, exon 2 of 4)	4099	NR_126161	FAM157C	NA
16	90172814	90173032	30	0.051	-11	non-coding (NR_126161, exon 2 of 4)	non-coding (NR_126161, exon 2 of 4)	4251	NR_126161	FAM157C	0
17	57053	57176	14	0.0764	-17	Intergenic	CpG	-20073	NR_104420	LINC02091	0
17	97528	97706	7	0.0751	-13	intron (NM_001190413, intron 4 of 7)	L3|LINE|CR1	-60575	NR_104420	LINC02091	0
17	184770	185077	29	0.00755	-13	intron (NM_006987, intron 1 of 9)	intron (NM_006987, intron 1 of 9)	3928	NR_040011	LOC100506388	0
17	185102	185238	11	0.068	-12	intron (NM_006987, intron 1 of 9)	CpG	4174	NR_040011	LOC100506388	1
17	214388	214521	7	0.234	-8.3	Intergenic	Intergenic	-11822	NM_006987	RPH3AL	1
17	216813	216965	12	0.0413	2.6	Intergenic	L1M4|LINE|L1	-14256	NM_006987	RPH3AL	NA
17	217031	217166	4	0.0985	1.3	Intergenic	L1MEg|LINE|L1	-14466	NM_006987	RPH3AL	0
17	406225	406502	50	0.00632	2.2	Intergenic	CpG	-110633	NM_182705	RFLNB	0
17	1492150	1492201	12	0.0786	-3.8	intron (NM_001321365, intron 9 of 14)	CpG	16152	NM_001284499	SLC43A2	0
17	3807916	3808100	7	0.0723	9.8	intron (NM_002558, intron 3 of 11)	intron (NM_002558, intron 3 of 11)	-11671	NM_032294	CAMKK1	0
17	4612410	4612853	64	0.0162	-0.64	Intergenic	LTR12C|LTR|ERV1	-1157	NM_004313	ARRB2	0
17	4621325	4621350	3	0.191	-7.1	intron (NM_001330064, intron 6 of 12)	intron (NM_001330064, intron 6 of 12)	7549	NM_001257328	ARRB2	0
17	5673312	5673385	8	0.036	9.4	Intergenic	Intergenic	-2205	NR_040000	LOC339166	1
17	5674132	5674278	5	0.0132	13	Intergenic	MIRb|SINE|MIR	-1349	NR_040000	LOC339166	1
17	5674783	5674883	24	0.0133	21	promoter-TSS (NR_040000)	promoter-TSS (NR_040000)	-721	NR_040000	LOC339166	0
17	6455279	6455322	3	0.0133	1.2	intron (NM_001165966, intron 1 of 18)	MIR3|SINE|MIR	4576	NM_001165966	PITPNM3	0
17	6558222	6558334	13	0.0792	-4	promoter-TSS (NR_039874)	promoter-TSS (NR_039874)	-490	NR_039874	MIR4520-2	0
17	6558356	6558997	50	0.0516	-6.7	promoter-TSS (NR_039874)	promoter-TSS (NR_039874)	-91	NR_039874	MIR4520-2	0
17	8030731	8030780	3	0.172	8.2	Intergenic	L2a|LINE|L2	-3346	NM_001165967	HES7	0
17	8897700	8897868	6	0.021	-12	Intergenic	MER74A|LTR|ERVL	-27075	NM_004822	NTN1	0
17	14462541	14462943	7	0.0514	12	Intergenic	Intergenic	255685	NR_026880	MGC12916	0
17	16593243	16593280	4	0.0873	-4.3	promoter-TSS (NM_014695)	promoter-TSS (NM_014695)	-377	NM_014695	CCDC144A	0
17	16593316	16593331	3	0.0489	-3.8	promoter-TSS (NM_014695)	promoter-TSS (NM_014695)	-315	NM_014695	CCDC144A	0
17	16593532	16593590	9	0.00881	-2.4	promoter-TSS (NM_014695)	promoter-TSS (NM_014695)	-78	NM_014695	CCDC144A	NA
17	16593639	16593668	5	0.176	-1.5	promoter-TSS (NM_014695)	promoter-TSS (NM_014695)	15	NR_130142	CCDC144A	1
17	16593707	16593762	3	0.215	-2.6	promoter-TSS (NM_014695)	promoter-TSS (NM_014695)	96	NR_130142	CCDC144A	1
17	16593906	16593940	6	0.0407	-1.4	exon (NM_014695, exon 1 of 18)	exon (NM_014695, exon 1 of 18)	284	NR_130142	CCDC144A	0
17	16901019	16901184	5	0.249	-5.5	Intergenic	Intergenic	-25700	NM_012452	TNFRSF13B	1
17	20799470	20799544	8	0.153	-3.7	promoter-TSS (NM_001004306)	promoter-TSS (NM_001004306)	-54	NM_001004306	CCDC144NL	0
17	20799676	20799715	3	0.214	-4.5	promoter-TSS (NM_001004306)	promoter-TSS (NM_001004306)	-243	NM_001004306	CCDC144NL	0
17	21220128	21220142	3	0.309	-4	Intergenic	CpG	28787	NM_002756	MAP2K3	1
17	21220315	21220323	3	0.188	-3.2	Intergenic	CpG	28971	NM_002756	MAP2K3	0
17	21415707	21415781	6	0.0895	-7.5	Intergenic	Intergenic	39197	NM_001113434	C17orf51	0
17	21561776	21561804	5	0.0988	-8.7	Intergenic	Intergenic	-106849	NM_001113434	C17orf51	0
17	21561822	21561988	18	0.0809	-6.9	Intergenic	Intergenic	-106964	NM_001113434	C17orf51	0
17	21562013	21562016	3	0.0583	-5.6	Intergenic	Intergenic	-107074	NM_001113434	C17orf51	1
17	27706434	27706651	4	0.202	-10	Intergenic	Intergenic	-11137	NR_039749	MIR4523	1
17	30770961	30770982	3	0.364	-1.9	promoter-TSS (NM_001270482)	promoter-TSS (NM_001270482)	-509	NM_002815	PSMD11	0
17	30771041	30771061	4	0.14	-2	promoter-TSS (NM_001270482)	promoter-TSS (NM_001270482)	-430	NM_002815	PSMD11	0
17	30822447	30822640	14	0.0495	8.4	intron (NM_015194, intron 21 of 21)	intron (NM_015194, intron 21 of 21)	8439	NM_003885	CDK5R1	0
17	31255822	31256055	10	0.00161	2.1	intron (NM_001033504, intron 1 of 6)	(CA)n|Simple_repeat|Simple_repeat	1011	NM_001033504	TMEM98	0
17	36997420	36997562	13	0.182	-6.8	exon (NM_001080465, exon 1 of 3)	exon (NM_001080465, exon 1 of 3)	151	NM_001080465	C17orf98	0
17	37011461	37011468	3	0.277	-6.3	Intergenic	Intergenic	-1412	NM_000978	RPL23	0
17	37011491	37011556	8	0.217	-4.3	Intergenic	Intergenic	-1471	NM_000978	RPL23	0
17	37011584	37011627	4	0.326	-6.6	Intergenic	Intergenic	-1553	NM_000978	RPL23	0
17	37024169	37024215	5	0.121	4.4	Intergenic	Intergenic	-1920	NR_073384	LASP1	NA
17	41437503	41437893	16	0.033	14	Intergenic	MER41C|LTR|ERV1	28568	NR_027412	LINC00910	NA
17	43660977	43661199	17	0.00745	-4.7	Intergenic	Intergenic	18140	NR_026901	MAPK8IP1P2	NA
17	43663144	43663347	9	0.12	-8.3	Intergenic	CpG	15982	NR_026901	MAPK8IP1P2	1
17	45920581	45920638	5	0.00957	-0.44	Intergenic	Intergenic	-1911	NM_001145023	SCRN2	1
17	46590528	46590801	10	0.0806	-8.5	Intergenic	Intergenic	17607	NM_002144	HOXB1	0
17	48585264	48585424	10	0.163	8.5	promoter-TSS (NM_032133)	promoter-TSS (NM_032133)	-401	NM_032133	MYCBPAP	1
17	48858636	48858722	16	0.0834	14	Intergenic	CpG	12668	NR_107026	MIR8059	NA
17	66393096	66393198	6	0.121	6.3	intron (NM_001267727, intron 10 of 11)	intron (NM_001267727, intron 10 of 11)	-16617	NM_001278433	PRKAR1A	1
17	72350351	72350364	4	0.195	0.032	exon (NM_153209, exon 18 of 20)	exon (NM_153209, exon 18 of 20)	7600	NM_001080466	BTBD17	0
17	74583130	74583309	7	0.0185	8.8	Intergenic	Intergenic	-1075	NM_006456	ST6GALNAC2	0
17	75448000	75448281	20	0.104	-3.3	intron (NM_001293697, intron 1 of 9)	intron (NM_001293697, intron 1 of 9)	815	NM_001293697	2018-09-09	0
17	75453386	75453811	10	0.0511	-5.6	intron (NM_001293698, intron 1 of 9)	intron (NM_001293698, intron 1 of 9)	3524	NM_001293698	2018-09-09	0
17	76354934	76354956	3	0.26	-3.8	exon (NM_003955, exon 2 of 2)	exon (NM_003955, exon 2 of 2)	1215	NM_003955	SOCS3	0
17	76355009	76355116	10	0.0939	-3.5	exon (NM_003955, exon 2 of 2)	exon (NM_003955, exon 2 of 2)	1097	NM_003955	SOCS3	0
17	76649155	76649258	6	0.00218	-1.8	Intergenic	L1MEb|LINE|L1	-21068	NR_110849	LINC02081	0
17	77389653	77389728	6	0.0361	3.6	intron (NM_001082575, intron 2 of 14)	intron (NM_001082575, intron 2 of 14)	122539	NM_001082575	RBFOX3	0
17	77706946	77706964	3	0.232	0.82	intron (NM_178543, intron 1 of 5)	L1MC|LINE|L1	2090	NM_178543	ENPP7	0
17	77924684	77924775	4	0.0701	-8.6	promoter-TSS (NM_001271844)	promoter-TSS (NM_001271844)	-74	NM_001271846	TBC1D16	0
17	78253792	78253960	10	0.0645	-4.7	intron (NM_001256071, intron 3 of 67)	intron (NM_001256071, intron 3 of 67)	19216	NM_020954	RNF213	0
17	78850043	78850056	4	4.91e-07	5.5	intron (NM_001163034, intron 13 of 29)	CpG	-70618	NR_110852	LOC101928855	0
17	78850623	78850684	8	0.0135	2.7	intron (NM_001163034, intron 13 of 29)	CpG	-71222	NR_110852	LOC101928855	0
17	78850761	78850810	7	0.0397	1.8	intron (NM_001163034, intron 13 of 29)	CpG	-71354	NR_110852	LOC101928855	0
17	78850835	78850861	5	0.0273	1.4	intron (NM_001163034, intron 13 of 29)	CpG	-71416	NR_110852	LOC101928855	0
17	80708400	80708485	5	0.189	-3.3	exon (NM_022158, exon 6 of 6)	exon (NM_022158, exon 6 of 6)	-1497	NM_005993	TBCD	0
17	80708513	80708633	7	0.121	-7.2	exon (NM_022158, exon 6 of 6)	exon (NM_022158, exon 6 of 6)	-1367	NM_005993	TBCD	0
17	80851776	80851879	7	0.00248	-9.6	intron (NM_005993, intron 17 of 38)	intron (NM_005993, intron 17 of 38)	-53897	NM_024702	ZNF750	0
18	5891602	5891646	4	0.295	-6.7	exon (NM_001080209, exon 1 of 1)	exon (NM_001080209, exon 1 of 1)	479	NM_001080209	TMEM200C	0
18	10476012	10476221	12	0.0981	1.5	intron (NM_153000, intron 3 of 4)	intron (NM_153000, intron 3 of 4)	21492	NM_153000	APCDD1	0
18	10726857	10726932	9	0.0787	-7.7	intron (NM_022068, intron 33 of 51)	intron (NM_022068, intron 33 of 51)	32752	NR_106846	MIR6788	0
18	12076435	12076471	3	0.0481	-8.9	Intergenic	CpG	-17395	NM_001277333	ANKRD62	0
18	12076476	12076540	10	0.148	-5.9	Intergenic	CpG	-17340	NM_001277333	ANKRD62	0
18	12076545	12076561	6	0.0973	-0.45	Intergenic	CpG	-17295	NM_001277333	ANKRD62	0
18	12076578	12076586	3	0.0262	-1.2	Intergenic	CpG	-17266	NM_001277333	ANKRD62	0
18	12076600	12076818	37	0.103	-4.1	Intergenic	CpG	-17139	NM_001277333	ANKRD62	0
18	12306431	12306467	4	0.224	12	Intergenic	Intergenic	-1219	NM_001303524	TUBB6	0
18	12306496	12306601	7	0.0971	11	Intergenic	Intergenic	-1119	NM_001303524	TUBB6	0
18	12776864	12776878	3	0.242	5.1	Intergenic	LTR12C|LTR|ERV1	-27450	NR_110763	LINC01882	0
18	12776925	12777365	60	0.0241	10	Intergenic	LTR12C|LTR|ERV1	-27724	NR_110763	LINC01882	0
18	13262544	13262555	4	4.4e-06	9.8	intron (NM_181482, intron 1 of 5)	CpG	-15554	NM_181481	LDLRAD4	NA
18	13262574	13262581	3	0.176	6.6	intron (NM_181482, intron 1 of 5)	CpG	-15526	NM_181481	LDLRAD4	0
18	14178916	14178954	6	0.0987	-4.8	promoter-TSS (NR_040113)	promoter-TSS (NR_040113)	-161	NR_040113	ANKRD20A5P	0
18	14179053	14179085	6	0.203	-2	promoter-TSS (NR_040113)	promoter-TSS (NR_040113)	-27	NR_040113	ANKRD20A5P	0
18	14179097	14179199	19	0.0228	-2.8	promoter-TSS (NR_040113)	promoter-TSS (NR_040113)	52	NR_040113	ANKRD20A5P	0
18	14179231	14179821	52	0.0249	-9.1	non-coding (NR_040113, exon 1 of 16)	non-coding (NR_040113, exon 1 of 16)	430	NR_040113	ANKRD20A5P	0
18	14458089	14458333	33	0.0295	-4.9	Intergenic	CpG	40494	NR_024076	CXADRP3	0
18	14458531	14458807	18	0.18	-2.7	Intergenic	CpG	40036	NR_024076	CXADRP3	NA
18	14458880	14458928	7	0.17	-4.6	Intergenic	CpG	39801	NR_024076	CXADRP3	0
18	14458944	14459045	11	0.0495	-11	Intergenic	CpG	39710	NR_024076	CXADRP3	0
18	14748175	14748199	3	0.21	-2	promoter-TSS (NM_001145029)	promoter-TSS (NM_001145029)	-52	NM_001145029	ANKRD30B	0
18	14999636	14999639	3	0.0222	-0.47	Intergenic	CpG	-29171	NR_110783	LINC01444	0
18	14999666	14999705	8	0.19	-2.6	Intergenic	CpG	-29219	NR_110783	LINC01444	0
18	14999712	14999742	6	0.313	-3.8	Intergenic	CpG	-29260	NR_110783	LINC01444	1
18	14999772	14999865	15	0.0648	-6	Intergenic	CpG	-29352	NR_110783	LINC01444	1
18	14999876	14999886	3	0.271	-5.2	Intergenic	CpG	-29414	NR_110783	LINC01444	NA
18	15000081	15000177	11	0.0599	-10	Intergenic	CpG	-29662	NR_110783	LINC01444	1
18	15000322	15000342	3	0.113	-8.9	Intergenic	CpG	-29865	NR_110783	LINC01444	1
18	15000401	15000473	9	0.11	-10	Intergenic	CpG	-29970	NR_110783	LINC01444	NA
18	15000512	15000526	3	0.108	-5.7	Intergenic	CpG	-30052	NR_110783	LINC01444	NA
18	34902522	34902713	8	0.23	-8.4	intron (NM_001025087, intron 2 of 12)	intron (NM_001025087, intron 2 of 12)	48195	NR_134588	LOC105372068	NA
18	47927973	47927997	4	0.292	-4.2	Intergenic	HERVS71-int|LTR|ERV1	26593	NM_001039535	SKA1	0
18	56724589	56724624	6	0.00364	8.7	Intergenic	Intergenic	21696	NR_024021	OACYLP	0
18	71958205	71958246	6	0.0934	13	intron (NM_148923, intron 1 of 4)	CpG	1025	NM_001914	CYB5A	1
18	77087691	77087730	4	0.227	0.23	intron (NM_198531, intron 15 of 29)	CpG	-68061	NM_001278669	NFATC1	0
18	77087846	77087910	7	0.0668	-2.9	intron (NM_198531, intron 15 of 29)	CpG	-67894	NM_001278669	NFATC1	1
18	77087972	77088000	3	0.3	-0.54	intron (NM_198531, intron 15 of 29)	CpG	-67786	NM_001278669	NFATC1	NA
18	77088026	77088045	3	0.272	0.19	intron (NM_198531, intron 15 of 29)	CpG	-67736	NM_001278669	NFATC1	1
18	77292441	77292684	17	0.0445	-4.4	Intergenic	Intergenic	132289	NM_172389	NFATC1	1
18	77376740	77376753	3	0.334	8.3	Intergenic	CpG	62998	NR_136643	LOC284241	1
18	77376952	77377096	15	0.0392	5	Intergenic	CpG	62721	NR_136643	LOC284241	0
18	77377121	77377138	3	0.361	0.41	Intergenic	CpG	62615	NR_136643	LOC284241	0
18	77567964	77567967	4	0.00714	-4.3	Intergenic	CpG	-55702	NM_012283	KCNG2	0
18	77568084	77568087	3	0.0624	-1.6	Intergenic	CpG	-55582	NM_012283	KCNG2	NA
18	77578058	77578306	8	0.0445	-6.7	Intergenic	Intergenic	-45486	NM_012283	KCNG2	NA
18	77579014	77579183	9	0.09	-4.4	Intergenic	Intergenic	-44569	NM_012283	KCNG2	NA
18	77579911	77580036	10	0.049	-0.84	Intergenic	L1MB5|LINE|L1	-43694	NM_012283	KCNG2	0
18	77585409	77585618	13	0.0495	-2	Intergenic	Intergenic	-38154	NM_012283	KCNG2	0
18	77585793	77585928	7	0.0579	-0.83	Intergenic	L1ME4a|LINE|L1	-37807	NM_012283	KCNG2	0
18	77585940	77585949	3	0.0163	-1.5	Intergenic	CpG	-37723	NM_012283	KCNG2	0
18	77585980	77586168	20	0.0583	4.2	Intergenic	CpG	-37594	NM_012283	KCNG2	0
18	77586198	77586233	8	0.00211	2.5	Intergenic	CpG	-37452	NM_012283	KCNG2	0
18	77586400	77586447	4	0.311	0.12	Intergenic	CpG	-37244	NM_012283	KCNG2	0
18	77586456	77586838	47	0.0078	0.04	Intergenic	CpG	-37021	NM_012283	KCNG2	0
18	77586842	77586856	5	0.0268	-1.2	Intergenic	CpG	-36819	NM_012283	KCNG2	0
18	77637323	77637349	5	0.00676	5.2	intron (NM_012283, intron 1 of 1)	intron (NM_012283, intron 1 of 1)	13668	NM_012283	KCNG2	0
18	77917521	77917812	37	0.0353	6.2	exon (NM_032510, exon 3 of 3)	exon (NM_032510, exon 3 of 3)	11860	NR_028340	PARD6G-AS1	1
18	77917935	77917940	3	0.241	2.8	exon (NM_032510, exon 3 of 3)	exon (NM_032510, exon 3 of 3)	12131	NR_028340	PARD6G-AS1	0
18	77917956	77917976	8	0.0199	4.3	exon (NM_032510, exon 3 of 3)	exon (NM_032510, exon 3 of 3)	12159	NR_028340	PARD6G-AS1	0
18	77917987	77918053	20	0.0178	4.1	exon (NM_032510, exon 3 of 3)	exon (NM_032510, exon 3 of 3)	12213	NR_028340	PARD6G-AS1	0
18	77918142	77918164	3	0.0754	4.4	exon (NM_032510, exon 3 of 3)	exon (NM_032510, exon 3 of 3)	12346	NR_028340	PARD6G-AS1	0
19	489778	489811	5	0.0831	8.8	Intergenic	CpG	-6695	NM_130760	MADCAM1	0
19	523231	523460	30	0.0477	-8.2	Intergenic	CpG	-8387	NM_004359	CDC34	0
19	523529	523598	11	0.0852	-13	Intergenic	CpG	-8169	NM_004359	CDC34	NA
19	719323	719375	5	0.195	5.2	intron (NM_002579, intron 1 of 8)	CpG	10396	NM_002579	PALM	0
19	719386	719403	5	0.0658	4.6	intron (NM_002579, intron 1 of 8)	CpG	10442	NM_002579	PALM	0
19	1133592	1133612	4	0.242	5.6	intron (NM_014963, intron 4 of 31)	intron (NM_014963, intron 4 of 31)	-1329	NM_001100122	SBNO2	0
19	1542671	1542792	5	0.206	0.27	Intergenic	MamRep1527|LTR|LTR	18659	NM_001243079	PLK5	0
19	1877285	1877305	3	0.395	-1.1	exon (NM_001130111, exon 5 of 5)	exon (NM_001130111, exon 5 of 5)	8223	NM_001130111	ABHD17A	0
19	1877345	1877358	3	0.253	2.7	exon (NM_001130111, exon 5 of 5)	exon (NM_001130111, exon 5 of 5)	8166	NM_001130111	ABHD17A	0
19	1877520	1877567	8	0.0324	-0.87	exon (NM_001130111, exon 4 of 5)	exon (NM_001130111, exon 4 of 5)	7974	NM_001130111	ABHD17A	0
19	2546737	2546821	10	0.194	4.8	intron (NM_052847, intron 3 of 4)	CpG	70656	NM_015675	GADD45B	0
19	4369929	4370271	35	0.0154	-0.85	intron (NM_003025, intron 1 of 9)	intron (NM_003025, intron 1 of 9)	26576	NM_032868	MPND	NA
19	6660518	6660655	15	0.02	13	TTS (NM_172014)	TTS (NM_172014)	9582	NM_172014	TNFSF14	0
19	7004374	7004512	5	0.117	-6.2	TTS (NR_024372)	TTS (NR_024372)	1983	NR_024372	FLJ25758	0
19	7757383	7757456	3	0.133	-1.3	intron (NM_002002, intron 8 of 10)	intron (NM_002002, intron 8 of 10)	6945	NM_001207019	FCER2	1
19	10404559	10404581	3	0.141	-0.47	exon (NM_003259, exon 7 of 11)	exon (NM_003259, exon 7 of 11)	3915	NM_003259	ICAM5	NA
19	10404828	10404979	5	0.326	-2.8	exon (NM_003259, exon 8 of 11)	exon (NM_003259, exon 8 of 11)	4249	NM_003259	ICAM5	0
19	10405077	10405170	9	0.225	-2.1	exon (NM_003259, exon 9 of 11)	exon (NM_003259, exon 9 of 11)	4469	NM_003259	ICAM5	NA
19	12876806	12876847	3	0.181	-2.1	exon (NM_001100176, exon 16 of 22)	exon (NM_001100176, exon 16 of 22)	9607	NM_001100176	HOOK2	0
19	12876910	12877020	14	0.128	-5.1	exon (NM_001100176, exon 15 of 22)	exon (NM_001100176, exon 15 of 22)	9469	NM_001100176	HOOK2	NA
19	13874993	13875015	4	5.42e-05	-12	promoter-TSS (NM_032285)	promoter-TSS (NM_032285)	-324	NM_001031727	MRI1	NA
19	14314240	14314301	3	0.176	-9.7	intron (NM_001008701, intron 1 of 23)	intron (NM_001008701, intron 1 of 23)	2726	NM_001008701	ADGRL1	NA
19	15027830	15027908	4	0.321	-2.3	Intergenic	Intergenic	-24432	NM_012377	OR7C2	0
19	18119211	18119247	6	0.296	0.85	exon (NM_001286826, exon 1 of 8)	exon (NM_001286826, exon 1 of 8)	252	NM_001286826	ARRDC2	0
19	18119325	18119354	4	0.342	-3.4	exon (NM_001286826, exon 1 of 8)	exon (NM_001286826, exon 1 of 8)	363	NM_001286826	ARRDC2	0
19	18234859	18234912	5	0.212	-7.5	exon (NM_015016, exon 8 of 27)	exon (NM_015016, exon 8 of 27)	-25260	NM_001290024	IL12RB1	1
19	19371858	19371901	10	0.0307	-5.7	exon (NM_023002, exon 3 of 5)	exon (NM_023002, exon 3 of 5)	1716	NM_023002	HAPLN4	NA
19	20478808	20479091	8	0.0663	-3.5	Intergenic	HERVS71-int|LTR|ERV1	31213	NR_036053	MIR1270	0
19	24097975	24098006	4	0.132	0.76	intron (NM_001244038, intron 1 of 3)	intron (NM_001244038, intron 1 of 3)	307	NM_001244038	ZNF726	0
19	29217858	29218380	55	0.0287	-11	intron (NR_110759, intron 1 of 9)	CpG	482	NR_110759	LOC100420587	0
19	29218456	29218474	3	0.394	-4.7	intron (NR_110759, intron 1 of 9)	CpG	136	NR_110759	LOC100420587	0
19	37329700	37329733	3	0.123	2.7	promoter-TSS (NM_001242802)	promoter-TSS (NM_001242802)	-431	NM_206894	ZNF790	NA
19	38876830	38876902	10	0.118	16	exon (NM_152657, exon 3 of 4)	exon (NM_152657, exon 3 of 4)	1802	NM_152657	GGN	NA
19	39647310	39647446	7	0.0328	12	intron (NM_001014834, intron 1 of 7)	intron (NM_001014834, intron 1 of 7)	30958	NM_001014832	PAK4	NA
19	40904562	40904586	4	0.19	-5.8	exon (NM_020956, exon 6 of 6)	exon (NM_020956, exon 6 of 6)	-8446	NM_144685	HIPK4	0
19	41627010	41627131	11	0.00181	3.7	intron (NR_135528, intron 4 of 9)	(TTGTG)n|Simple_repeat|Simple_repeat	6734	NR_135528	CYP2F1	0
19	41627256	41627328	3	0.0979	0.28	intron (NR_135528, intron 4 of 9)	intron (NR_135528, intron 4 of 9)	6955	NR_135528	CYP2F1	NA
19	46915572	46915781	22	0.116	-14	exon (NM_032040, exon 1 of 1)	exon (NM_032040, exon 1 of 1)	1242	NM_032040	CCDC8	1
19	46915870	46915906	4	0.37	-14	exon (NM_032040, exon 1 of 1)	exon (NM_032040, exon 1 of 1)	1031	NM_032040	CCDC8	0
19	47471056	47471210	11	0.00723	0.57	intron (NM_004491, intron 2 of 5)	L2c|LINE|L2	49200	NM_004491	ARHGAP35	0
19	49540037	49540081	4	0.305	-5.8	promoter-TSS (NR_004383)	promoter-TSS (NR_004383)	132	NM_033377	CGB1	0
19	51685357	51685532	12	0.196	-8.3	promoter-TSS (NR_110732)	promoter-TSS (NR_110732)	-223	NR_110732	LOC101928517	0
19	51685630	51685760	15	0.038	-11	promoter-TSS (NR_110732)	promoter-TSS (NR_110732)	-473	NR_110732	LOC101928517	0
19	52995986	52996066	11	0.144	9.1	intron (NM_001099694, intron 3 of 5)	CpG	-34883	NM_001039886	ZNF808	0
19	54945959	54946160	9	0.1	6.5	intron (NM_001005367, intron 10 of 12)	MER20|DNA|hAT-Charlie	14156	NR_126418	LENG8-AS1	1
19	54946234	54946341	7	0.209	3.1	intron (NM_001005367, intron 10 of 12)	intron (NM_001005367, intron 10 of 12)	13928	NR_126418	LENG8-AS1	1
19	55477729	55477850	12	0.0319	-5.7	promoter-TSS (NM_001174083)	promoter-TSS (NM_001174083)	79	NM_001174083	NLRP2	0
19	55831298	55831391	8	0.137	-8.5	intron (NM_001085488, intron 6 of 7)	intron (NM_001085488, intron 6 of 7)	5363	NM_001085488	TMEM150B	0
19	55831424	55831514	5	0.18	-9.2	exon (NM_001282011, exon 6 of 8)	exon (NM_001282011, exon 6 of 8)	5239	NM_001085488	TMEM150B	0
19	57182712	57182817	5	0.257	-1.1	intron (NM_001005850, intron 1 of 1)	intron (NM_001005850, intron 1 of 1)	358	NM_001005850	ZNF835	0
19	57230479	57230518	3	0.0365	-3.6	Intergenic	LTR13|LTR|ERVK	-46191	NR_110744	ZIM2-AS1	0
19	57230533	57230557	5	0.139	-3.1	Intergenic	LTR13|LTR|ERVK	-46145	NR_110744	ZIM2-AS1	1
19	58951008	58951085	3	0.202	-2.5	intron (NM_003433, intron 1 of 2)	intron (NM_003433, intron 1 of 2)	542	NM_003433	ZNF132	1
19	59092658	59092714	5	0.231	-0.76	non-coding (NR_026052, exon 2 of 2)	non-coding (NR_026052, exon 2 of 2)	5920	NR_026052	CENPBD1P1	0
19	59092733	59092821	8	0.253	0.32	non-coding (NR_026052, exon 2 of 2)	non-coding (NR_026052, exon 2 of 2)	6011	NR_026052	CENPBD1P1	0
19	59092833	59092866	3	0.338	-1.5	non-coding (NR_026052, exon 2 of 2)	non-coding (NR_026052, exon 2 of 2)	6084	NR_026052	CENPBD1P1	0
20	20836962	20837426	14	0.0343	-9.3	Intergenic	Intergenic	-143928	NM_020343	RALGAPA2	0
20	22633446	22633558	8	0.0834	-13	Intergenic	Intergenic	-45347	NR_109883	LINC01384	0
20	25968167	25968189	4	0.179	-6.3	Intergenic	SST1|Satellite|centr	-22257	NR_004846	LOC100134868	0
20	25990439	25990862	37	0.0371	-3.8	intron (NR_004846, intron 1 of 4)	CpG	216	NR_004846	LOC100134868	0
20	29523738	29524187	27	0.00142	-14	Intergenic	Intergenic	46400	NR_133643	LINC01598	0
20	29524402	29524612	29	0.0155	-18	Intergenic	Intergenic	45856	NR_133643	LINC01598	0
20	29524937	29525074	3	0.00767	-17	Intergenic	Intergenic	45357	NR_133643	LINC01598	0
20	29525226	29525259	5	0.218	-12	Intergenic	Intergenic	45120	NR_133643	LINC01598	1
20	29525313	29525475	22	0.00601	-15	Intergenic	Intergenic	44969	NR_133643	LINC01598	0
20	29534876	29534920	4	0.086	-8.8	Intergenic	Intergenic	35465	NR_133643	LINC01598	1
20	29534970	29534995	7	0.0431	-5.1	Intergenic	CpG	35380	NR_133643	LINC01598	1
20	29535007	29535029	4	0.199	-4.5	Intergenic	CpG	35345	NR_133643	LINC01598	0
20	29535085	29535089	4	0.00317	-12	Intergenic	CpG	35276	NR_133643	LINC01598	0
20	29535097	29535169	8	0.229	-11	Intergenic	CpG	35230	NR_133643	LINC01598	0
20	29550958	29550974	3	0.0825	-11	Intergenic	CpG	19397	NR_133643	LINC01598	0
20	29611314	29611334	3	0.017	-5.3	promoter-TSS (NR_003579)	promoter-TSS (NR_003579)	-555	NR_003579	FRG1BP	0
20	29611402	29611758	58	0.0277	-7.8	promoter-TSS (NR_003579)	promoter-TSS (NR_003579)	-299	NR_003579	FRG1BP	0
20	29611878	29612332	50	0.0211	-6.4	promoter-TSS (NR_132316)	promoter-TSS (NR_132316)	57	NR_132316	FRG1DP	0
20	29612348	29612532	6	0.0265	-4.3	intron (NR_132316, intron 1 of 5)	intron (NR_132316, intron 1 of 5)	392	NR_132316	FRG1DP	0
20	33064139	33064291	28	0.111	0.92	intron (NM_001324198, intron 16 of 24)	intron (NM_001324198, intron 16 of 24)	10085	NR_030374	MIR644A	0
20	43681878	43682079	3	0.0573	8	intron (NM_006282, intron 10 of 10)	intron (NM_006282, intron 10 of 10)	47774	NM_001322799	KCNS1	0
20	43936729	43936911	17	0.0549	1.2	exon (NM_001281449, exon 2 of 12)	exon (NM_001281449, exon 2 of 12)	117	NM_030592	MATN4	0
20	46523717	46523746	4	0.00116	0.44	Intergenic	D20S16|Satellite|Satellite	-88238	NR_109942	LINC01523	0
20	47013645	47013883	11	0.173	-12	Intergenic	CpG	25110	NR_026958	LINC00494	NA
20	49465183	49465262	4	0.103	-0.056	intron (NM_198799, intron 4 of 4)	intron (NM_198799, intron 4 of 4)	53792	NM_001010974	BCAS4	NA
20	54922853	54922917	5	0.0345	17	Intergenic	L2a|LINE|L2	-11098	NM_080821	FAM210B	0
20	55923283	55923318	4	0.385	2.8	Intergenic	LTR12C|LTR|ERV1	-2844	NM_003610	RAE1	0
20	55923394	55923416	3	0.13	5.2	Intergenic	LTR12C|LTR|ERV1	-2740	NM_003610	RAE1	NA
20	55923459	55923543	22	0.0192	5.8	Intergenic	LTR12C|LTR|ERV1	-2644	NM_003610	RAE1	0
20	55923555	55923608	4	0.214	2.7	Intergenic	LTR12C|LTR|ERV1	-2563	NM_003610	RAE1	0
20	57464221	57464332	22	0.0697	1.7	promoter-TSS (NR_126334)	promoter-TSS (NR_126334)	97	NM_001309840	GNAS	0
20	58101306	58101449	14	0.0868	13	Intergenic	Intergenic	-51186	NM_001199505	PHACTR3	0
20	61366366	61366373	4	0.0454	6.4	intron (NM_002531, intron 1 of 3)	intron (NM_002531, intron 1 of 3)	26181	NM_002531	NTSR1	1
20	61366453	61366507	8	0.0442	7	intron (NM_002531, intron 1 of 3)	intron (NM_002531, intron 1 of 3)	26291	NM_002531	NTSR1	0
20	61506919	61507014	9	0.0981	-4.4	Intergenic	ERVL-E-int|LTR|ERVL	-13852	NM_001301726	TCFL5	0
20	61590559	61590652	9	0.057	8.1	intron (NM_022082, intron 3 of 12)	intron (NM_022082, intron 3 of 12)	6607	NM_001302643	SLC17A9	0
20	61590673	61591007	23	0.0935	7.8	intron (NM_022082, intron 3 of 12)	CpG	6841	NM_001302643	SLC17A9	0
20	61591042	61591210	18	0.0585	6.5	intron (NM_022082, intron 3 of 12)	CpG	7127	NM_001302643	SLC17A9	0
20	61635042	61635192	4	0.27	-3.9	Intergenic	Intergenic	3270	NM_080606	BHLHE23	0
20	61660100	61660266	10	0.127	-0.61	intron (NR_033370, intron 1 of 4)	intron (NR_033370, intron 1 of 4)	8197	NR_028295	LINC00029	0
20	61660275	61660313	6	0.307	-7.8	intron (NR_033370, intron 1 of 4)	CpG	8086	NR_028295	LINC00029	0
20	61660699	61660750	6	0.0754	-6.7	intron (NR_033370, intron 1 of 4)	CpG	7655	NR_028295	LINC00029	1
20	61660817	61660881	12	0.0249	-3.7	intron (NR_033370, intron 1 of 4)	CpG	7531	NR_028295	LINC00029	0
20	61660933	61661018	6	0.0482	-4.3	intron (NR_033370, intron 1 of 4)	intron (NR_033370, intron 1 of 4)	7404	NR_028295	LINC00029	0
20	62289392	62289447	5	0.0727	-4.7	non-coding (NR_037882, exon 1 of 38)	non-coding (NR_037882, exon 1 of 38)	257	NM_032957	RTEL1	0
21	10163835	10163843	4	0.118	-5.2	Intergenic	CpG	-195245	NR_038328	TEKT4P2	0
21	10163887	10163899	3	0.119	-6.8	Intergenic	CpG	-195299	NR_038328	TEKT4P2	0
21	15351794	15352791	98	0.00152	0.046	non-coding (NR_027270, exon 1 of 6)	non-coding (NR_027270, exon 1 of 6)	472	NR_027270	ANKRD20A11P	0
21	15352957	15352987	3	0.342	-1.6	promoter-TSS (NR_027270)	promoter-TSS (NR_027270)	-207	NR_027270	ANKRD20A11P	1
21	15353010	15353104	9	0.131	6.3	promoter-TSS (NR_027270)	promoter-TSS (NR_027270)	-292	NR_027270	ANKRD20A11P	0
21	15436024	15436123	15	0.0211	-4.5	Intergenic	REP522|Satellite|telo	-83309	NR_027270	ANKRD20A11P	1
21	15436520	15436664	14	0.000447	-3.7	Intergenic	CpG	-83827	NR_027270	ANKRD20A11P	0
21	15436866	15437150	23	0.0187	-2.1	Intergenic	Intergenic	-84243	NR_027270	ANKRD20A11P	0
21	19816117	19816363	4	0.163	6.2	Intergenic	L1PA14|LINE|L1	-40270	NM_002772	TMPRSS15	0
21	25114969	25115049	3	0.0433	4.9	Intergenic	Intergenic	-357853	NR_040254	D21S2088E	1
21	34401878	34401887	3	0.0296	7.3	TTS (NM_005806)	TTS (NM_005806)	3667	NM_005806	OLIG2	0
21	34620081	34620238	5	0.302	-6.6	intron (NM_000874, intron 5 of 8)	intron (NM_000874, intron 5 of 8)	17960	NM_207584	IFNAR2	0
21	36060640	36060841	20	0.0346	-16	intron (NM_053277, intron 1 of 5)	intron (NM_053277, intron 1 of 5)	19279	NM_053277	CLIC6	0
21	39172764	39172964	4	0.079	14	intron (NM_002240, intron 2 of 3)	intron (NM_002240, intron 2 of 3)	115877	NM_002240	KCNJ6	0
21	40329110	40329328	12	0.000645	2.6	Intergenic	Intergenic	-18866	NR_120405	LOC400867	0
21	43528702	43528801	8	0.126	-3.1	promoter-TSS (NR_027243)	promoter-TSS (NR_027243)	-108	NR_027243	UMODL1-AS1	1
21	46902820	46902965	14	0.0909	4.9	intron (NM_130444, intron 14 of 41)	intron (NM_130444, intron 14 of 41)	4713	NR_106873	MIR6815	1
21	46903211	46903325	7	0.0318	3.5	intron (NM_130444, intron 14 of 41)	intron (NM_130444, intron 14 of 41)	5088	NR_106873	MIR6815	0
21	47344206	47344214	4	0.00113	-5.1	intron (NM_001130141, intron 8 of 12)	CpG	-48674	NR_109931	LOC101928796	NA
21	47581334	47581628	52	0.0246	-12	exon (NM_001142854, exon 5 of 5)	exon (NM_001142854, exon 5 of 5)	-6000	NM_206965	FTCD	NA
21	47604568	47604834	7	0.227	2.6	promoter-TSS (NM_001142854)	promoter-TSS (NM_001142854)	-328	NM_032261	SPATC1L	NA
21	47716180	47716511	16	0.112	7.6	intron (NM_001314022, intron 3 of 3)	intron (NM_001314022, intron 3 of 3)	10102	NM_001314024	YBEY	NA
21	48081242	48081477	48	0.0112	-4	TTS (NM_001242866)	TTS (NM_001242866)	25853	NM_206962	PRMT2	NA
22	21983415	21983432	4	0.136	-9.5	exon (NM_001017964, exon 4 of 5)	exon (NM_001017964, exon 4 of 5)	916	NM_001017964	YDJC	NA
22	22471869	22472144	35	0.0245	3	Intergenic	CpG	-73675	NR_135291	PRAMENP	NA
22	22472160	22472219	11	0.029	3.8	Intergenic	CpG	-73858	NR_135291	PRAMENP	NA
22	22472232	22472382	12	0.115	2.9	Intergenic	CpG	-73975	NR_135291	PRAMENP	NA
22	22472549	22472619	5	0.222	4.3	Intergenic	CpG	-74252	NR_135291	PRAMENP	NA
22	22472625	22472669	7	0.147	1.5	Intergenic	CpG	-74315	NR_135291	PRAMENP	NA
22	24585556	24585560	4	3.84e-06	1.5	TTS (NM_019601)	TTS (NM_019601)	8114	NM_019601	SUSD2	NA
22	25208970	25209248	7	0.0696	7.3	intron (NM_133454, intron 2 of 24)	L2a|LINE|L2	6921	NM_133454	SGSM1	NA
22	26132706	26132757	5	0.0272	8.8	Intergenic	Intergenic	-5379	NM_032608	MYO18B	NA
22	26956425	26956471	10	0.0147	-5.3	intron (NM_003595, intron 1 of 6)	intron (NM_003595, intron 1 of 6)	4922	NM_001008566	TPST2	0
22	27714173	27714184	3	0.263	8.4	TTS (NR_134581)	TTS (NR_134581)	7567	NR_134581	LOC100507657	0
22	27831957	27832066	14	0.0735	11	Intergenic	Intergenic	125400	NR_134581	LOC100507657	0
22	27834426	27834630	22	0.0787	12	Intergenic	CpG	127916	NR_134581	LOC100507657	0
22	32600254	32600286	3	0.195	-0.37	promoter-TSS (NM_001098527)	promoter-TSS (NM_001098527)	448	NM_001159545	RFPL2	0
22	32600312	32600382	11	0.0774	-1.9	promoter-TSS (NM_001098527)	promoter-TSS (NM_001098527)	371	NM_001159545	RFPL2	0
22	32601039	32601129	11	0.0433	-6.7	promoter-TSS (NM_001159545)	promoter-TSS (NM_001159545)	-366	NM_001159545	RFPL2	NA
22	32601166	32601188	5	0.0694	-8.9	promoter-TSS (NM_001159545)	promoter-TSS (NM_001159545)	-459	NM_001159545	RFPL2	1
22	37529726	37529773	4	0.00583	11	intron (NM_001346222, intron 8 of 9)	L2b|LINE|L2	16280	NM_000878	IL2RB	1
22	37529826	37529891	3	0.0326	12	intron (NM_001346222, intron 8 of 9)	L2b|LINE|L2	16171	NM_000878	IL2RB	0
22	39338094	39338171	9	0.00745	1.2	Intergenic	Intergenic	-15394	NM_145699	APOBEC3A	0
22	39747459	39747832	9	0.0528	-13	intron (NM_145731, intron 1 of 3)	intron (NM_145731, intron 1 of 3)	1692	NM_145731	SYNGR1	1
22	39844360	39844385	3	0.0686	9.9	Intergenic	Intergenic	-8952	NM_002409	MGAT3	0
22	39952003	39952180	5	0.151	-4.6	Intergenic	Intergenic	-14666	NM_021096	CACNA1I	0
22	42538836	42538869	7	0.124	-3.3	non-coding (NR_002570, exon 3 of 9)	non-coding (NR_002570, exon 3 of 9)	1723	NR_002570	CYP2D7	0
22	42538957	42538989	3	0.0586	-6	intron (NR_002570, intron 2 of 8)	CpG-17915	1603	NR_002570	CYP2D7	0
22	45149660	45149796	5	0.21	7	intron (NM_181335, intron 1 of 11)	intron (NM_181335, intron 1 of 11)	1290	NM_001017526	ARHGAP8	0
22	45832927	45833088	31	0.0206	-2.9	Intergenic	LTR12C|LTR|ERV1	23436	NM_015653	RIBC2	0
22	45837018	45837122	6	0.208	-3.4	Intergenic	LTR2B|LTR|ERV1	27498	NM_015653	RIBC2	0
22	47486734	47486764	4	0.0765	11	intron (NR_104292, intron 12 of 13)	intron (NR_104292, intron 12 of 13)	-174811	NR_122047	TBC1D22A-AS1	1
22	47486859	47486935	5	0.0432	10	intron (NR_104292, intron 12 of 13)	intron (NR_104292, intron 12 of 13)	-174959	NR_122047	TBC1D22A-AS1	1
22	47487085	47487188	4	0.247	1.4	intron (NR_104292, intron 12 of 13)	intron (NR_104292, intron 12 of 13)	-175199	NR_122047	TBC1D22A-AS1	0
22	48014150	48014255	5	0.25	-5.6	Intergenic	Intergenic	13115	NR_033377	LINC00898	0
22	48014282	48014339	3	0.297	-9.6	Intergenic	Intergenic	13007	NR_033377	LINC00898	1
22	50098767	50098796	5	0.166	4.9	Intergenic	Intergenic	-47592	NR_110523	C22orf34	0
22	50472837	50472866	3	0.239	3.7	Intergenic	Intergenic	-21797	NM_001001694	IL17REL	1
22	50472930	50473371	29	0.1	1.2	Intergenic	Intergenic	-22096	NM_001001694	IL17REL	0
22	50473516	50473992	23	0.0514	5.6	Intergenic	Intergenic	-22699	NM_001001694	IL17REL	0
22	50499983	50500060	7	0.213	-6.6	exon (NM_139202, exon 12 of 12)	exon (NM_139202, exon 12 of 12)	23759	NM_139202	MLC1	0
22	50972647	50972754	3	0.197	0.55	Intergenic	LTR13A|LTR|ERVK	-1693	NM_001014440	ODF3B	NA

## Sheet: Table S5
Table S5. Results of directional DMCs with self-RA patients from ACPA 3 group ordinal regression model after blood composition adjustment.
chr	start	end	ACPAoveral_pvalue	meth.HighPos	meth.MedPos	meth.Neg	ACPAoveral_qvalue	meth.RA
1	2886499	2886500	2.66e-06	3.451	8.534	10.082	0.00333	2.758
1	2886503	2886504	5.09e-07	4.09	8.138	11.11	0.000893	3.855
1	16972939	16972940	1.48e-06	54.043	62.605	65.278	0.0021	43.398
1	19029738	19029739	9.18e-07	51.693	47.214	41.05	0.00144	52.495
1	19029741	19029742	1.1e-05	40.058	35.145	30.723	0.00995	46.152
1	19274925	19274926	6.17e-12	55.263	43.208	38.546	6.98e-08	57.58
1	75592686	75592687	1.36e-06	38.029	37.364	30.316	0.00197	40.89
1	75592751	75592752	3.28e-07	22.909	20.737	14.066	0.000616	24.523
1	75593018	75593019	4.72e-06	20.362	11.259	9.696	0.00518	26.165
1	82627702	82627703	2.59e-08	7.306	12.426	13.63	7.51e-05	6.83
1	146550009	146550010	7.17e-10	41.529	32.403	31.923	3.71e-06	42.692
1	147801500	147801501	3.58e-06	62.034	58.403	50.917	0.0042	64.335
1	154127216	154127217	3.9e-06	84.987	91.745	94.991	0.00449	84.234
1	157240910	157240911	2.1e-08	33.752	42.392	49.907	6.33e-05	10.003
1	157248834	157248835	6.33e-09	43.894	43.108	31.722	2.28e-05	52.638
1	248100472	248100473	3e-11	1.95	3.931	6.203	2.56e-07	1.703
2	293869	293870	7.91e-07	88.551	87.066	83.72	0.00127	89.378
2	865020	865021	9.98e-09	66.034	61.258	59.017	3.36e-05	73.565
2	3827466	3827467	1.05e-05	52.895	57.118	63.477	0.00959	43.382
2	12317857	12317858	1.28e-06	20.331	19.275	12.987	0.00188	27.5
2	16105695	16105696	2.34e-06	77.794	90.587	93.354	0.00301	77.46
2	91777740	91777741	3.47e-09	9.006	13.376	13.906	1.37e-05	8.038
2	91777746	91777747	6.28e-07	15.351	20.549	21.033	0.00105	14.298
2	91777866	91777867	7.84e-06	9.498	12.483	13.458	0.00765	8.8
2	91777881	91777882	1.53e-06	9.465	12.803	13.828	0.00216	9.352
2	91777900	91777901	2.1e-07	20.599	25.895	25.984	0.000428	19.313
2	91777967	91777968	9.32e-06	8.447	9.444	10.65	0.00877	7.242
2	91778006	91778007	4.14e-11	14.857	19.563	20.446	3.39e-07	13.933
2	91815056	91815057	2.47e-07	34.061	30.028	28.124	0.00049	37.503
2	91847722	91847723	4.15e-06	10.777	18.467	20.387	0.0047	10.105
2	91932928	91932929	4.14e-08	46.701	51.029	67.597	0.000111	35.586
2	95858864	95858865	6.8e-06	4.779	6.54	6.809	0.00686	4.545
2	100902125	100902126	2.62e-07	76.255	75.486	63.232	0.000514	78.763
2	100902129	100902130	9.88e-06	77.838	75.319	66.88	0.00916	86.818
2	113993751	113993752	6.79e-12	46.721	54.958	60.506	7.51e-08	39.108
2	113993768	113993769	7.93e-09	50.977	59.109	64.12	2.75e-05	45.138
2	113993770	113993771	4.16e-12	49.744	57.772	63.456	5.01e-08	40.488
2	113993778	113993779	4.7e-08	51.038	58.152	62.865	0.000124	44.058
2	113993797	113993798	3.8e-08	56.44	62.677	67.273	0.000104	54.085
2	113993813	113993814	1.12e-07	58.758	61.518	68.889	0.000254	56.143
2	113993815	113993816	1.89e-09	55.024	60.532	66.293	8.24e-06	48.897
2	113993840	113993841	1.27e-06	62.012	64.326	69.865	0.00187	61.538
2	113993859	113993860	1.1e-07	65.876	69.044	73.542	0.000251	64.412
2	113993911	113993912	7.86e-08	66.614	69.471	75.334	0.000192	61.638
2	113993928	113993929	4.18e-06	71.054	73.686	78.223	0.00473	63.433
2	113994653	113994654	5.43e-06	77.797	83.087	86.141	0.00577	76.013
2	132559989	132559990	1.03e-05	6.627	9.356	16.358	0.00945	5.37
2	132560014	132560015	1.5e-06	6.395	10.052	17.383	0.00213	6.132
2	132560197	132560198	8.56e-08	5.68	9.07	14.491	0.000205	5.388
2	228473743	228473744	1.15e-06	68.123	59.232	57.01	0.00172	69.455
3	124867972	124867973	1.35e-10	42.49	42.222	32.29	9.19e-07	44.877
3	124867988	124867989	3.9e-10	32.157	31.668	23.257	2.25e-06	39.38
3	125485024	125485025	1.07e-05	56.142	53.119	45.495	0.00974	56.395
3	195357325	195357326	1.91e-06	86.706	86.904	92.574	0.00257	86.225
4	8880164	8880165	1.72e-07	14.868	12.571	7.906	0.000363	16.242
4	111424954	111424955	1.68e-06	65.284	73.68	77.616	0.00232	62.907
4	111425306	111425307	1.87e-06	62.291	70.546	72.524	0.00253	55.863
5	1414806	1414807	2.99e-06	48.1	58.315	64.513	0.00364	46.292
5	1594274	1594275	2.33e-06	5.792	4.709	2.853	0.00301	5.977
5	1594947	1594948	4.45e-06	5.631	5.57	3.002	0.00496	6.013
5	1594975	1594976	4.04e-06	8.668	7.936	5.04	0.00461	9.242
5	1594988	1594989	3.54e-06	7.043	6.646	3.065	0.00416	8.737
5	1595015	1595016	2.83e-06	17.561	13.513	11.637	0.00349	22.313
5	1595026	1595027	1.6e-06	9.541	7.091	4.64	0.00224	13.315
5	119794130	119794131	2.07e-06	17.896	21.716	23.291	0.00274	17.832
5	119794136	119794137	6.36e-07	19.683	22.968	24.905	0.00106	18.755
5	140626780	140626781	3.05e-07	58.859	57.521	53.058	0.000584	65.153
5	140712054	140712055	6.72e-06	50.967	44.791	42.016	0.0068	53.223
5	140720271	140720272	2.52e-07	71.658	70.762	66.81	0.000498	77.888
5	140720341	140720342	4.79e-13	68.022	66.905	60.986	8.72e-09	72.125
5	140720659	140720660	4.6e-06	66.491	65.7	61.33	0.00508	67.312
5	140745769	140745770	1.57e-06	41.758	36.814	34.043	0.00221	44.017
5	140745832	140745833	2.06e-06	43.106	40.781	36.932	0.00273	48.682
5	140755746	140755747	2.74e-07	52.174	51.917	45.951	0.000533	63.927
5	140755938	140755939	6.43e-08	54.168	47.389	43.966	0.000162	55.462
5	171203344	171203345	4.8e-06	27.361	26.928	16.839	0.00525	32.08
5	171203350	171203351	4.13e-06	28.157	28.128	18.025	0.00468	28.952
5	171203381	171203382	2.13e-07	44.886	41.658	30.464	0.000432	47.342
6	3028132	3028133	1.3e-11	25.195	35.859	43.344	1.27e-07	24.51
6	28701521	28701522	9.66e-06	38.451	31.704	28.525	0.00901	47.348
6	28701531	28701532	1.99e-07	40.246	31.864	29.11	0.00041	43.432
6	29894162	29894163	2.02e-07	25.975	23.832	20.38	0.000415	28.12
6	29894165	29894166	4.54e-07	24.482	20.464	18.376	0.00081	27.245
6	29894168	29894169	7.3e-06	26.852	24.729	22.076	0.00727	31.713
6	29894197	29894198	9.64e-06	18.248	15.761	14.53	0.009	21.732
6	30419616	30419617	1.69e-12	16.773	16.287	11.309	2.54e-08	16.843
6	31238994	31238995	6.21e-06	3.399	3.518	4.832	0.0064	3.218
6	31275580	31275581	7.88e-14	59.844	68.459	72.181	2.2e-09	59.792
6	31275643	31275644	1.43e-11	71.951	75.938	79.27	1.39e-07	65.213
6	31275767	31275768	9.69e-07	55.361	58.811	62.277	0.0015	47.918
6	31275791	31275792	1.04e-05	42.524	45.697	49.777	0.00953	32.468
6	31797362	31797363	1.44e-07	2.796	1.079	0.605	0.000315	3.857
6	32557478	32557479	3.03e-10	17.282	18.91	24.273	1.81e-06	14.437
6	32574199	32574200	2.25e-14	23.09	18.758	12.33	8.1e-10	24.27
6	32576731	32576732	7.03e-06	75.442	72.859	57.62	0.00704	80.477
6	41068633	41068634	7.69e-06	87.218	84.909	79.113	0.00754	94.642
6	71104502	71104503	2.82e-08	69.617	67.327	60.792	8.05e-05	69.618
7	1910603	1910604	5.59e-07	89.046	86.74	84.622	0.00096	93.528
7	2144467	2144468	5.56e-06	70.693	66.237	61.627	0.00588	71.453
7	12675711	12675712	2.34e-06	9.633	9.974	16.542	0.00301	4.373
7	32886416	32886417	4.85e-07	2.791	1.327	1.134	0.000857	15.46
7	32886486	32886487	1.77e-06	2.471	2.276	0.896	0.00243	12.062
7	35224911	35224912	6.2e-08	63.334	61.323	55.98	0.000157	65.358
7	36275910	36275911	2.37e-08	90.859	90.152	81.305	6.97e-05	90.908
7	36275953	36275954	1.64e-09	86.926	85.354	76.237	7.27e-06	88.842
7	149484958	149484959	4.66e-07	33.964	36.377	48.73	0.000829	26.13
7	157369942	157369943	9.85e-06	76.881	83.952	85.077	0.00914	74.608
7	158709860	158709861	6.54e-06	32.634	32.874	35.502	0.00667	27.047
7	158905333	158905334	6.16e-07	63.563	55.032	49.719	0.00104	64.79
8	929958	929959	1.12e-10	1.555	3.722	6.93	7.85e-07	0
8	7641381	7641382	6.5e-06	57.385	60.466	63.306	0.00664	52.537
8	144155360	144155361	7.8e-07	36.367	28.539	27.621	0.00126	54.213
8	145912706	145912707	2.31e-10	23.323	25.826	31.964	1.45e-06	22.337
9	115824654	115824655	4.8e-11	28.058	24.06	23.343	3.79e-07	32.67
9	115824727	115824728	4.66e-13	40.641	36.862	33.555	8.62e-09	43.955
9	115824769	115824770	3.28e-09	44.987	41.279	39.23	1.31e-05	46.273
9	115825302	115825303	1.58e-07	58.343	54.202	49.15	0.00034	62.02
9	123604500	123604501	2.48e-07	76.586	71.849	64.346	0.000491	85.512
9	127601092	127601093	8.35e-07	17.466	17.051	12.023	0.00133	17.928
9	138381355	138381356	3.54e-06	92.824	82.142	81.599	0.00416	96.297
10	835208	835209	8.22e-06	28.782	24.651	18.88	0.00792	29.288
10	835343	835344	2.11e-06	31.035	26.15	18.246	0.00279	32.733
10	835405	835406	6.2e-06	33.559	29.517	20.816	0.00639	36.395
10	5047487	5047488	6.49e-10	51.605	39.858	35.298	3.42e-06	52.618
10	133274164	133274165	2.69e-07	95.521	91.265	90.896	0.000525	95.605
11	57004130	57004131	4.2e-06	85.169	84.211	78.907	0.00474	85.81
12	130855391	130855392	8.27e-06	48.606	39.095	31.612	0.00796	49.837
12	131040395	131040396	7.16e-06	55.229	52.115	46.496	0.00715	66.695
12	131099277	131099278	8.8e-06	41.916	40.036	28.187	0.00838	42.202
12	131867017	131867018	1.62e-06	78.155	81.279	86.91	0.00226	75.43
12	132962602	132962603	1.34e-06	81.997	77.533	71.359	0.00195	85.633
13	19174213	19174214	3.2e-10	47.74	56.465	56.886	1.9e-06	42.645
13	19449089	19449090	5.02e-10	60.165	68.611	71.043	2.76e-06	55.942
13	19449129	19449130	2.08e-06	56.61	63.791	65.655	0.00276	50.753
13	24902397	24902398	3.86e-06	7.991	8.751	11.573	0.00445	5.26
13	24902429	24902430	8.76e-07	5.518	8.356	10.145	0.00138	4.823
13	50194480	50194481	1.96e-06	52.054	57.646	61.037	0.00261	39.053
13	85779076	85779077	7.65e-08	79.147	85.737	88.563	0.000188	75.362
13	85779097	85779098	4.48e-06	73.011	81.196	81.201	0.00498	72.398
13	85779125	85779126	6.3e-07	75.467	82.862	82.889	0.00106	65.413
13	85779153	85779154	6.95e-07	68.292	76.688	77.958	0.00115	67.952
13	85779165	85779166	1.09e-05	70.896	77.242	78.744	0.00987	67.357
13	94107362	94107363	1.62e-06	58.311	62.529	66.385	0.00226	46.923
13	94107379	94107380	5.95e-06	59.303	63.782	68.789	0.0062	53.317
13	111038283	111038284	6.66e-07	37.204	33.338	32.748	0.00111	40.483
13	113643608	113643609	1.36e-06	79.577	84.311	84.842	0.00197	79.37
13	113687512	113687513	4.14e-07	47.538	47.327	42.553	0.000751	50.867
13	114806083	114806084	4.76e-11	77.775	85.788	87.892	3.77e-07	68.64
14	61944559	61944560	4.54e-06	46.594	55.227	56.155	0.00503	42.578
14	75592513	75592514	3.25e-06	70.394	58.474	55.595	0.00389	77.917
14	102028118	102028119	5.21e-06	44.216	41.392	36.648	0.00558	45.345
14	104692275	104692276	1.33e-07	18.889	15.374	14.996	0.000293	19.928
14	105411956	105411957	5.38e-09	56.949	54.722	39.827	1.98e-05	61.928
å	22434849	22434850	8.23e-07	48.216	50.916	51.198	0.00131	36.88
15	29035044	29035045	9.81e-06	43.72	42.169	36.818	0.00911	50.683
15	29035070	29035071	7.69e-06	36.559	33.03	29.128	0.00754	46.308
15	83579582	83579583	2.83e-08	54.026	43.172	39.919	8.08e-05	60.198
15	91474603	91474604	5.54e-06	46.379	47.888	55.016	0.00586	43.895
15	91474620	91474621	6.88e-09	36.087	36.881	48.109	2.45e-05	27.082
16	12417039	12417040	6.67e-10	18.788	15.173	11.874	3.49e-06	20.13
16	32822604	32822605	2.06e-08	57.998	63.845	66.872	6.23e-05	54.25
16	32822737	32822738	4.25e-06	34.57	40.052	41.225	0.00478	29.723
16	90172767	90172768	2.54e-06	37.665	49.172	50.457	0.00321	34.7
16	90172848	90172849	6.2e-06	18.253	25.428	27.655	0.00639	18.053
16	90172855	90172856	1.23e-07	32.901	41.859	46.102	0.000275	31.702
16	90172871	90172872	7.05e-08	30.389	39.673	43.752	0.000175	28.783
16	90172884	90172885	1.17e-06	37.358	45.788	49.52	0.00175	34.552
16	90172890	90172891	9.52e-07	37.275	44.537	49.128	0.00148	33.422
16	90172912	90172913	9.2e-06	41.521	48.159	51.877	0.00869	38.085
16	90172924	90172925	1.09e-05	41.451	48.615	51.511	0.00987	41.362
17	57088	57089	3.78e-06	48.229	51.415	66.003	0.00438	35.093
17	57128	57129	8.74e-06	43.291	48.719	63.307	0.00833	33.89
17	184789	184790	1.6e-08	47.476	50.691	60.33	5e-05	34.603
17	184833	184834	5.67e-14	51.457	52.005	65.52	1.7e-09	45.692
17	184841	184842	6.23e-13	54.524	56.413	68.387	1.09e-08	39.647
17	184843	184844	1.78e-10	54.533	56.687	67.265	1.16e-06	39.738
17	184866	184867	3.64e-13	45.86	48.269	59.589	7.33e-09	35.755
17	184895	184896	1.85e-12	43.716	46.261	57.749	2.71e-08	34.423
17	184932	184933	1.39e-11	47.781	49.256	60.527	1.35e-07	33.547
17	184966	184967	5.64e-10	43.434	43.882	53.756	3.06e-06	35.108
17	184970	184971	4.01e-12	42.052	48.154	58.561	4.91e-08	35.078
17	185012	185013	4.86e-06	40.05	48.235	52.231	0.0053	29.54
17	185142	185143	8.64e-11	50.974	55.016	64.43	6.25e-07	43.525
17	185152	185153	1.5e-09	47.927	55.303	61.856	6.79e-06	40.618
17	185165	185166	4.53e-10	48.898	54.979	62.614	2.53e-06	43.013
17	915884	915885	4.5e-06	87.265	92.719	94.33	0.005	83.966
17	6558578	6558579	7.27e-09	39.562	42.462	49.62	2.57e-05	18.023
17	6558596	6558597	2.5e-08	45.748	47.237	53.733	7.29e-05	22.838
17	6558634	6558635	2.36e-09	46.203	47.561	56.311	9.92e-06	22.12
17	6558851	6558852	3.72e-06	64.816	65.168	70.296	0.00433	45.15
17	8897700	8897701	2.3e-07	50.448	63.572	67.979	0.000462	44.947
17	8897811	8897812	5.91e-07	41.176	51.541	54.168	0.001	36.56
17	14462600	14462601	8.6e-08	39.874	34.32	24.961	0.000206	41.202
17	14462782	14462783	1.08e-07	20.543	16.922	9.598	0.000248	25.812
17	30844647	30844648	2.68e-06	75.053	82.732	86.168	0.00335	72.923
17	43663153	43663154	3.07e-07	10.328	25.603	34.382	0.000587	8.334
17	44911762	44911763	2.1e-07	91.485	94.264	94.791	0.000428	91.177
17	66393115	66393116	9.3e-06	58.259	57.834	48.826	0.00876	75.947
17	75448089	75448090	7.48e-07	1.559	2.245	6.675	0.00122	0.538
17	79122609	79122610	6.69e-06	50.877	56.104	65.376	0.00679	44.5
18	14179149	14179150	1.62e-07	3.822	7.591	7.81	0.000347	3.498
18	14179158	14179159	8.7e-06	3.833	6.941	7.523	0.0083	3.513
18	14179165	14179166	2.64e-06	3.306	6.13	6.509	0.00331	2.527
18	14179405	14179406	2.27e-10	12.516	21.834	22.984	1.43e-06	10.518
18	14179431	14179432	1.45e-07	8.519	14.919	17.463	0.000317	7.158
18	14179468	14179469	1.18e-09	11.872	19.511	21.583	5.56e-06	9.657
18	14179475	14179476	2.08e-08	11.054	17.99	19.536	6.28e-05	8.768
18	14179481	14179482	3.98e-07	10.536	16.277	19.323	0.000728	8.84
18	14179564	14179565	1.84e-09	16.535	25.374	25.865	8.08e-06	16.43
18	14179639	14179640	2.22e-09	12.904	24.879	25.32	9.43e-06	7.857
18	14179662	14179663	8.05e-06	15.691	24.46	25.11	0.0078	14.128
18	14458127	14458128	3.59e-08	49.88	57.749	58.641	9.9e-05	49.667
18	14458204	14458205	2.22e-06	16.421	20.927	21.487	0.0029	11.77
18	14458215	14458216	9.83e-07	16.989	20.586	21.006	0.00152	10.908
18	14458845	14458846	5.99e-06	4.313	6.937	8.78	0.00623	3.137
18	14458880	14458881	5.87e-06	4.639	7.796	9.235	0.00613	3.912
18	14458890	14458891	5.62e-07	14.031	19.681	20.74	0.000964	11.667
18	71958226	71958227	1.91e-06	73.436	65.545	59.721	0.00257	77.973
19	1881273	1881274	1.15e-07	86.571	86.12	82.807	0.00026	92.542
19	6517476	6517477	1.6e-11	94.948	94.115	88.279	1.52e-07	95.543
19	28916156	28916157	8.06e-07	35.758	34.079	26.554	0.00129	36.612
20	25990678	25990679	2.32e-07	22.538	23.3	26.858	0.000464	21.038
20	25990680	25990681	4.16e-06	22.19	23.421	26.38	0.00471	20.63
20	29611621	29611622	1.02e-05	1.69	5.833	7.756	0.00938	1.307
20	45887570	45887571	1.48e-06	63.811	59.414	53.01	0.0021	64.695
20	55405043	55405044	1.3e-06	26.655	28.784	37.48	0.0019	22.513
20	58101406	58101407	4.82e-08	59.517	45.956	43.621	0.000127	60.78
20	61366459	61366460	2.35e-08	57.256	55.886	45.795	6.93e-05	60.643
21	34394280	34394281	6.51e-06	39.404	31.813	26.224	0.00664	41.225
21	47560841	47560842	7.97e-06	54.517	54.17	48.255	0.00775	64.732
22	17628412	17628413	9.77e-07	85.557	88.551	91.498	0.00151	75.305
22	27831988	27831989	8.34e-07	68.779	63.293	57.022	0.00133	70.892
22	27832003	27832004	1.2e-07	78.886	75.107	67.645	0.00027	86.643
22	27832050	27832051	4.01e-06	77.716	72.994	65.031	0.00458	80.787
22	27832055	27832056	6.75e-06	76.696	66.104	61.784	0.00683	81.185
22	37529890	37529891	1.03e-06	43.439	35.248	30.184	0.00157	44.237
22	48014338	48014339	3.75e-06	36.672	44.249	47.839	0.00436	35.905

## Sheet: Table S6
Table S6. Results of replicated DMCs from self-RA vs. Healthy comparison in another T-cell Corhort.
chr	position	pvalue_RAvsHealthy	RA_meth	Healthy_meth	Methdiff_RA-Healthy	Detailed Annotation	Distance to TSS	Nearest PromoterID
1	159683813	1.73e-07	76.862	94.333	-17.471	exon (NM_000567, exon 2 of 2)	565	CRP
1	214535988	1.91e-07	43.095	16.222	26.873	intron (NM_005401, intron 18 of 18)	81424	SMYD2
1	243636846	2.24e-06	47.78	31.19	16.59	intron (NM_006642, intron 16 of 17)	127369	MIR4677
2	109524408	1.47e-06	84.808	92.483	-7.675	exon (NM_022336, exon 10 of 12)	81419	EDAR
2	113190568	7.14e-29	60.578	22.856	37.722	intron (NM_005054, intron 1 of 22).3	538	RGPD5
2	113190611	2.06e-26	52.46	20.538	31.922	intron (NM_005054, intron 1 of 22).3	495	RGPD5
2	113190617	7.56e-29	58.122	23.075	35.047	intron (NM_005054, intron 1 of 22).3	489	RGPD5
2	113190623	7.15e-17	40.078	18.727	21.351	intron (NM_005054, intron 1 of 22).3	483	RGPD5
2	113190639	3.8e-30	54.867	23.318	31.549	intron (NM_005054, intron 1 of 22).3	467	RGPD5
2	113190642	6.16e-26	56.68	25.167	31.513	intron (NM_005054, intron 1 of 22).3	464	RGPD5
2	113190670	3.96e-25	39.43	16.083	23.347	intron (NM_005054, intron 1 of 22).3	436	RGPD5
2	113190709	6.87e-14	20.93	10.255	10.675	intron (NM_005054, intron 1 of 22).3	397	RGPD5
2	113190728	2.88e-25	24.735	10.037	14.698	intron (NM_005054, intron 1 of 22).3	378	RGPD5
2	113190744	8.08e-20	22.12	10.259	11.861	intron (NM_005054, intron 1 of 22).3	362	RGPD5
2	113190746	1.28e-21	22.652	9.991	12.661	intron (NM_005054, intron 1 of 22).3	360	RGPD5
2	120048662	1.1e-08	35.812	55.705	-19.893	Intergenic	-42016	STEAP3-AS1
2	120048709	6.22e-10	37.422	61.392	-23.97	Intergenic	-42063	STEAP3-AS1
2	120048711	1.28e-10	33.47	59.776	-26.306	Intergenic	-42065	STEAP3-AS1
2	120048752	1.99e-08	32.478	53.471	-20.993	Intergenic	-42106	STEAP3-AS1
2	120048767	3e-08	31.783	54.396	-22.613	Intergenic	-42121	STEAP3-AS1
2	120048787	5.66e-09	31.015	57.158	-26.143	Intergenic	-42141	STEAP3-AS1
2	128331478	3.78e-07	87.453	95.306	-7.853	intron (NM_001080527, intron 6 of 46)	-2942	LOC105373609
2	217259908	7.48e-08	48.8	18.53	30.27	Intergenic	-17228	SMARCAL1
2	242664024	6.38e-11	83.92	94.058	-10.138	TTS (NM_001330162)	-9969	D2HGDH
2	242672215	8.82e-08	21.042	15.129	5.913	Intergenic	-1778	D2HGDH
2	242927877	7.53e-14	36.173	54.295	-18.122	intron (NR_110220, intron 3 of 3)	15044	LINC01238
2	242927897	3.56e-07	60.742	69.874	-9.132	intron (NR_110220, intron 3 of 3)	15064	LINC01238
3	54984741	3.35e-07	52.15	33.294	18.856	intron (NM_001304389, intron 1 of 2)	16373	LRTM1
3	69309535	1.49e-07	80.798	94.346	-13.548	intron (NM_015123, intron 5 of 22)	125919	FRMD4B
4	124232	2.95e-07	21.692	7.846	13.846	promoter-TSS (NM_001289930)	-125	ZNF718
4	125222	1.31e-06	13.958	7.446	6.512	intron (NM_001289930, intron 1 of 1)	865	ZNF718
4	125374	9.68e-08	10.748	4.286	6.462	intron (NM_001289930, intron 1 of 1)	1017	ZNF718
4	125412	1.91e-07	24.025	11.69	12.335	intron (NM_001289930, intron 1 of 1)	1055	ZNF718
4	4034861	1.82e-07	53.56	60.22	-6.66	Intergenic	-77707	FAM86EP
5	28927744	1.24e-06	49.457	35.654	13.803	TTS (NR_033961)	768	LSP1P3
5	28927948	6.13e-07	51.145	33.513	17.632	TTS (NR_033961)	972	LSP1P3
5	55623475	9.64e-07	45.378	24.347	21.031	Intergenic	-94290	ANKRD55
5	140208003	8.14e-08	31.517	22.376	9.141	exon (NM_018909, exon 1 of 4)	497	PCDHA6
5	140769248	2.1e-06	55.227	41.777	13.45	exon (NM_003736, exon 1 of 4)	1797	PCDHGB4
5	140789414	2.09e-06	43.368	29.879	13.489	exon (NM_032100, exon 1 of 1)	1645	PCDHGB6
5	177729392	5.33e-07	66.597	84.132	-17.535	intron (NM_173465, intron 3 of 28)	-69570	PHYKPL
6	79339375	2.2e-06	53.503	33.097	20.406	Intergenic	-237885	IRAK1BP1
6	160427430	3.63e-07	74.007	41.546	32.461	non-coding (NR_047514, exon 1 of 1)	1265	AIRN
7	1910373	1.1e-24	91.693	60.879	30.814	intron (NM_001013836, intron 18 of 18)	-26485	MIR4655
7	1910568	4.17e-10	91.468	79.364	12.104	intron (NM_001013836, intron 18 of 18)	-26680	MIR4655
7	2635436	6.71e-07	81.36	88.365	-7.005	intron (NM_152558, intron 16 of 21)	-36166	TTYH3
7	76111937	3.68e-09	78.995	92.619	-13.624	exon (NM_001102594, exon 4 of 11)	2111	DTX2
7	121951898	8.27e-07	29.422	13.489	15.933	Intergenic	-7334	FEZF1
7	158708073	3.1e-12	75.962	68.993	6.969	intron (NM_018051, intron 14 of 24)	58805	WDR60
8	748543	5.59e-09	71.143	84.952	-13.809	intron (NM_001346810, intron 1 of 14)	59996	LOC401442
8	1299220	4.17e-08	42.778	70.864	-28.086	intron (NM_001346810, intron 3 of 14)	-48398	LOC286083
8	2034281	3.09e-07	79.287	68.033	11.254	intron (NM_003970, intron 14 of 36)	9613	MIR7160
8	12457047	2.73e-11	28.277	16.47	11.807	intron (NR_047662, intron 6 of 8)	66072	LOC729732
8	66861747	2.7e-08	46.7	22.901	23.799	Intergenic	-72043	DNAJC5B
9	124657656	2.21e-09	91.085	51.126	39.959	intron (NM_001139442, intron 6 of 8)	152593	DAB2IP
9	124657702	2.13e-06	90.122	58.986	31.136	intron (NM_001139442, intron 6 of 8)	152639	DAB2IP
9	134485665	1.98e-07	86.708	96.761	-10.053	intron (NM_001304275, intron 11 of 23)	-79004	UCK1
10	134165653	1.61e-11	11.102	61.85	-50.748	intron (NM_001309474, intron 6 of 9)	15043	LRRC27
10	134657163	1.96e-06	82.533	93.828	-11.295	intron (NM_001200049, intron 44 of 57)	-57627	NKX6-2
11	2437467	1.2e-06	60.425	42.003	18.422	intron (NM_014555, intron 7 of 23)	6807	TRPM5
11	2437472	1.67e-07	58.622	38.354	20.268	intron (NM_014555, intron 7 of 23)	6802	TRPM5
11	19985434	2.19e-06	27.82	43.002	-15.182	intron (NM_182964, intron 10 of 37)	-58667	NAV2
11	67118600	9.51e-12	71.483	93.01	-21.527	non-coding (NR_046413, exon 4 of 4)	2466	POLD4
11	131939661	1.27e-10	54.917	68.986	-14.069	intron (NM_001144058, intron 1 of 7)	158950	NTM
11	134910620	1.19e-11	57.345	85.678	-28.333	Intergenic	55375	LOC100507548
13	92052246	7.64e-07	54.972	30.717	24.255	intron (NM_004466, intron 1 of 7)	1374	GPC5
14	24631431	2.9e-09	45.073	68.867	-23.794	exon (NM_006084, exon 2 of 9)	1010	IRF9
14	97055340	1.21e-07	55.797	33.491	22.306	Intergenic	86139	PAPOLA
16	90148922	1.02e-06	27.3	11.629	15.671	Intergenic	-6585	PRDM7
17	6558222	7.86e-07	17.195	46.898	-29.703	promoter-TSS (NR_039874)	-545	MIR4520-2
17	6558656	2.88e-10	17.403	52.356	-34.953	promoter-TSS (NR_039874)	-111	MIR4520-2
17	6558658	8.54e-10	17.358	51.626	-34.268	promoter-TSS (NR_039874)	-109	MIR4520-2
17	79941101	9.54e-08	65.962	94.093	-28.131	intron (NM_001251888, intron 2 of 16)	5676	ASPSCR1
18	72916474	4.6e-07	41.935	21.007	20.928	intron (NM_175907, intron 1 of 1)	993	ZADH2
19	6257911	3.26e-10	51.428	84.504	-33.076	intron (NM_005934, intron 3 of 11)	22047	MLLT1
19	6258257	1.17e-06	39.525	75.061	-35.536	intron (NM_005934, intron 3 of 11)	21701	MLLT1
19	10403795	3.08e-09	47.188	24.585	22.603	exon (NM_003259, exon 6 of 11)	3141	ICAM5
19	10403903	7.38e-08	65.16	41.558	23.602	exon (NM_003259, exon 6 of 11)	3249	ICAM5
19	20389244	1.75e-12	58.763	80.539	-21.776	Intergenic	111222	ZNF486
19	20389251	3.38e-09	59.638	79.233	-19.595	Intergenic	111229	ZNF486
19	23941212	1.65e-09	6.437	0.57	5.867	intron (NM_138286, intron 1 of 3)	480	ZNF681
19	23941241	2.25e-06	4.635	0.823	3.812	intron (NM_138286, intron 1 of 3)	451	ZNF681
19	23941258	1.66e-06	5.007	0.908	4.099	intron (NM_138286, intron 1 of 3)	434	ZNF681
19	23941267	3.68e-07	5.667	0.464	5.203	intron (NM_138286, intron 1 of 3)	425	ZNF681
19	23941276	9.3e-09	6.15	0.687	5.463	intron (NM_138286, intron 1 of 3)	416	ZNF681
19	23941305	2.86e-07	5.715	0.738	4.977	intron (NM_138286, intron 1 of 3)	387	ZNF681
19	23941308	1.48e-09	7.328	0.943	6.385	intron (NM_138286, intron 1 of 3)	384	ZNF681
19	23941402	1.14e-07	7.798	0.695	7.103	intron (NM_138286, intron 1 of 3)	290	ZNF681
19	23941438	1.32e-07	6.855	0.837	6.018	intron (NM_138286, intron 1 of 3)	254	ZNF681
19	23941446	6.13e-07	5.47	0.866	4.604	intron (NM_138286, intron 1 of 3)	246	ZNF681
19	23941662	1.69e-13	9.57	0.97	8.6	promoter-TSS (NM_138286)	30	ZNF681
19	23941669	3.02e-14	9.695	0.934	8.761	promoter-TSS (NM_138286)	23	ZNF681
19	23941676	4.41e-10	7.847	0.924	6.923	promoter-TSS (NM_138286)	16	ZNF681
19	23941702	1.33e-11	7.887	1.016	6.871	promoter-TSS (NM_138286)	-10	ZNF681
19	23941711	2.97e-09	7.087	0.975	6.112	promoter-TSS (NM_138286)	-19	ZNF681
19	23941718	3.08e-08	7.143	1.013	6.13	promoter-TSS (NM_138286)	-26	ZNF681
19	23941767	2.97e-12	8.412	0.83	7.582	promoter-TSS (NM_138286)	-75	ZNF681
19	33894892	4.67e-07	82.5	95.585	-13.085	intron (NM_001166057, intron 9 of 12)	29463	CEBPG
19	48285024	8.58e-10	83.457	89.943	-6.486	intron (NM_003009, intron 5 of 5)	3183	SELENOW
19	55668856	1.43e-06	20.527	7.402	13.125	intron (NM_000363, intron 2 of 7)	243	TNNI3
20	25583108	1.87e-13	89.33	95.685	-6.355	Intergenic	-16942	NINL
20	49625486	1.39e-07	81.438	93.499	-12.061	intron (NM_002237, intron 2 of 2)	14188	KCNG1
21	46976266	1.42e-06	46.19	24.685	21.505	Intergenic	-13882	SLC19A1
22	21025183	1.13e-07	36.777	24.525	12.252	Intergenic	-18659	POM121L4P
22	49826476	2.01e-08	65.328	39.4	25.928	intron (NR_110522, intron 1 of 2)	110637	MIR3667
22	49844727	1.03e-07	57.858	30.501	27.357	intron (NR_110523, intron 1 of 4)	92386	MIR3667
22	49875379	1.99e-08	71.103	46.257	24.846	intron (NR_110523, intron 1 of 4)	61734	MIR3667
22	49875418	2.66e-11	76.657	45.759	30.898	intron (NR_110523, intron 1 of 4)	61695	MIR3667
22	49875569	6.07e-07	33.765	14.333	19.432	intron (NR_110523, intron 1 of 4)	61544	MIR3667
22	49875586	1.7e-08	47.728	21.157	26.571	intron (NR_110523, intron 1 of 4)	61527	MIR3667
22	49875597	8.09e-14	70.205	30.87	39.335	intron (NR_110523, intron 1 of 4)	61516	MIR3667
22	49875607	4.97e-08	80.427	47.998	32.429	intron (NR_110523, intron 1 of 4)	61506	MIR3667
22	49875645	3.08e-08	80.538	46.157	34.381	intron (NR_110523, intron 1 of 4)	61468	MIR3667
22	49913183	1.12e-06	90.25	65.255	24.995	intron (NR_110523, intron 1 of 4)	23930	MIR3667
22	49913235	5.94e-09	72.087	45.653	26.434	intron (NR_110523, intron 1 of 4)	23878	MIR3667
22	50972581	7.17e-07	60.683	74.926	-14.243	Intergenic	-1574	ODF3B

## Sheet: Table S7
Table S7. Replicated DMRs of self-reported RA vs. Healthy by overlapping with at least one DMC (pv<0.05) in RA Tcell cohort
chr	start	end	#DMCs	DMR_pv_min	DMR_beta_mean	Annotation	Detailed Annotation	Distance to TSS	Nearest PromoterID	Gene Name	Gene Alias
1	7916503	7916616	6	3.26e-07	-0.87	Intergenic	Intergenic	-3009	NM_006786	UTS2	PRO1068|U-II|UCN2|UII
1	100259809	100259857	3	7.89e-07	0.7	Intergenic	LTR5B|LTR|ERVK	-28484	NM_001013660	FRRS1	SDFR2|SDR2
1	202172778	202173062	10	1.31e-07	0.96	promoter-TSS (NM_021636)	promoter-TSS (NM_021636)	15	NM_021636	LGR6	GPCR|VTS20631
2	21266281	21266538	13	1.13e-07	0.99	exon (NM_000384, exon 2 of 29)	exon (NM_000384, exon 2 of 29)	535	NM_000384	APOB	FLDB|LDLCQ4|apoB-100|apoB-48
2	44271324	44271650	19	1.21e-17	2.3	Intergenic	Intergenic	-48343	NM_133259	LRPPRC	CLONE-23970|GP130|LRP130|LSFC
2	113190072	113190857	145	3.8e-30	1.2	intron (NM_005054, intron 1 of 22).3	CpG	642	NM_005054	RGPD5	BS-63|BS63|HEL161|RGP5
2	120048527	120048803	17	1.28e-10	-1.1	Intergenic	Intergenic	-42018	NR_046721	STEAP3-AS1	-
2	217259906	217260008	6	7.48e-08	1.1	Intergenic	MLT1C|LTR|ERVL-MaLR	-17180	NM_014140	SMARCAL1	HARP|HHARP
2	233246185	233246317	16	9.31e-07	0.87	exon (NM_001632, exon 11 of 11)	exon (NM_001632, exon 11 of 11)	3007	NM_001632	ALPP	ALP|PALP|PLAP|PLAP-1
2	240153568	240153732	10	1.9e-12	0.65	intron (NM_006037, intron 3 of 26)	CpG	-36497	NM_032923	MGC16025	-
2	242672066	242672216	13	2.95e-09	0.73	Intergenic	LTR13|LTR|ERVK	-1853	NM_152783	D2HGDH	D2HGD
2	242927742	242927797	4	7.01e-06	-0.47	intron (NR_110220, intron 3 of 3)	CpG	14936	NR_110592	LINC01238	-
2	242927843	242927898	7	7.53e-14	-0.71	intron (NR_110220, intron 3 of 3)	CpG	15037	NR_110592	LINC01238	-
3	54984715	54984832	6	3.35e-07	0.83	intron (NM_001304389, intron 1 of 2)	intron (NM_001304389, intron 1 of 2)	16341	NM_020678	LRTM1	HT017
3	75834716	75834738	3	3.59e-06	1.2	promoter-TSS (NM_001324026)	promoter-TSS (NM_001324026)	7	NM_001128223	ZNF717	X17|ZNF838
4	124333	124364	4	0.00128	0.8	promoter-TSS (NM_001289930)	promoter-TSS (NM_001289930)	-9	NM_001039127	ZNF718	-
4	125163	125284	5	1.31e-06	0.72	intron (NM_001289930, intron 1 of 1)	MER21C|LTR|ERVL	866	NM_001039127	ZNF718	-
4	125332	125413	6	9.68e-08	0.83	intron (NM_001289930, intron 1 of 1)	MER21C|LTR|ERVL	1015	NM_001039127	ZNF718	-
4	4034795	4034862	5	1.82e-07	-0.33	Intergenic	HERVS71-int|LTR|ERV1	-77674	NR_024253	FAM86EP	-
5	28927673	28928372	100	2.33e-15	0.97	TTS (NR_033961)	TTS (NR_033961)	1046	NR_033961	LSP1P3	-
5	140207975	140208004	4	1.84e-08	0.49	exon (NM_018909, exon 1 of 4)	exon (NM_018909, exon 1 of 4)	483	NM_018909	PCDHA6	CNR2|CNRN2|CNRS2|CRNR2|PCDH-ALPHA6
5	140222523	140222530	3	1.81e-05	0.44	exon (NM_031856, exon 1 of 1)	exon (NM_031856, exon 1 of 1)	1620	NM_018911	PCDHA8	PCDH-ALPHA8
5	140590069	140590088	3	1.56e-05	0.41	exon (NM_018932, exon 1 of 1)	exon (NM_018932, exon 1 of 1)	1788	NM_018932	PCDHB12	PCDH-BETA12
5	140627138	140627180	4	0.000731	0.4	exon (NM_018935, exon 1 of 1)	exon (NM_018935, exon 1 of 1)	2242	NM_018935	PCDHB15	PCDH-BETA15
5	140769230	140769282	6	5.14e-08	0.55	exon (NM_003736, exon 1 of 4)	exon (NM_003736, exon 1 of 4)	1804	NM_003736	PCDHGB4	CDH20|FIB2|PCDH-GAMMA-B4
5	140769437	140769464	3	1.3e-05	0.62	exon (NM_003736, exon 1 of 4)	exon (NM_003736, exon 1 of 4)	1999	NM_003736	PCDHGB4	CDH20|FIB2|PCDH-GAMMA-B4
5	140774054	140774061	3	0.000502	0.44	exon (NM_032088, exon 1 of 4)	exon (NM_032088, exon 1 of 4)	2575	NM_014004	PCDHGA8	PCDH-GAMMA-A8
5	140789398	140789415	3	2.09e-06	0.53	exon (NM_032100, exon 1 of 1)	exon (NM_032100, exon 1 of 1)	1637	NM_018926	PCDHGB6	PCDH-GAMMA-B6
6	2952937	2952961	5	4.36e-05	0.78	intron (NM_001271825, intron 5 of 6)	intron (NM_001271825, intron 5 of 6)	9455	NM_004568	SERPINB6	CAP|DFNB91|MSTP057|PI-6|PI6|PTI|SPI3
6	2953027	2953264	15	5.89e-07	0.84	intron (NM_001271825, intron 5 of 6)	intron (NM_001271825, intron 5 of 6)	9258	NM_004568	SERPINB6	CAP|DFNB91|MSTP057|PI-6|PI6|PTI|SPI3
6	79339375	79339462	4	2.2e-06	0.66	Intergenic	L1PREC2|LINE|L1	-237842	NM_001010844	IRAK1BP1	AIP70|SIMPL
6	160427391	160427502	13	3.63e-07	1.2	non-coding (NR_047514, exon 1 of 1)	non-coding (NR_047514, exon 1 of 1)	1249	NR_047511	AIRN	AIR|IGF2R-AS|IGF2R-AS1|IGF2RAS|NCRNA00088
7	63924250	63924677	28	8.85e-09	0.67	Intergenic	CpG	30393	NR_029404	YWHAEP1	-
8	2034227	2034282	3	3.09e-07	0.57	intron (NM_003970, intron 14 of 36)	intron (NM_003970, intron 14 of 36)	9586	NR_106983	MIR7160	hsa-mir-7160
9	124657632	124657703	5	2.21e-09	1.2	intron (NM_001139442, intron 6 of 8)	(TG)n|Simple_repeat|Simple_repeat	152604	NM_032552	DAB2IP	AF9Q34|AIP-1|AIP1|DIP1/2
10	123355371	123355577	7	1.06e-06	0.88	intron (NM_001144918, intron 1 of 15)	intron (NM_001144918, intron 1 of 15)	685	NM_000141	FGFR2	BBDS|BEK|BFR-1|CD332|CEK3|CFD1|ECT1|JWS|K-SAM|KGFR|TK14|TK25
10	127462386	127462573	19	2.02e-06	1.2	exon (NM_147191, exon 2 of 7)	exon (NM_147191, exon 2 of 7)	1910	NM_147191	MMP21	HTX7|MMP-21
10	133793579	133793713	7	9.12e-07	1	intron (NM_004052, intron 1 of 5)	CpG	1871	NM_004052	BNIP3	NIP3
11	1606422	1606468	3	3.59e-08	0.59	promoter-TSS (NM_001005922)	promoter-TSS (NM_001005922)	68	NM_001005922	KRTAP5-1	KRN1L|KRTAP5.1
11	2437447	2437478	7	1.67e-07	0.78	intron (NM_014555, intron 7 of 23)	intron (NM_014555, intron 7 of 23)	6812	NM_014555	TRPM5	LTRPC5|MTR1
11	19985342	19985437	6	2.19e-06	-0.95	intron (NM_182964, intron 10 of 37)	intron (NM_182964, intron 10 of 37)	-58712	NM_145117	NAV2	HELAD1|POMFIL2|RAINB1|STEERIN2|UNC53H2
12	7792228	7792334	9	7.67e-07	0.86	Intergenic	LTR12C|LTR|ERV1	26218	NM_001644	APOBEC1	APOBEC-1|BEDP|CDAR1|HEPR
12	7792445	7792591	23	8.36e-08	0.65	Intergenic	LTR12C|LTR|ERV1	25981	NM_001644	APOBEC1	APOBEC-1|BEDP|CDAR1|HEPR
13	50194346	50194481	8	2.06e-06	-1.1	Intergenic	Intergenic	-8021	NM_138450	ARL11	ARLTS1
13	92052246	92052343	4	7.64e-07	0.73	intron (NM_004466, intron 1 of 7)	intron (NM_004466, intron 1 of 7)	1422	NM_004466	GPC5	-
14	24631372	24631614	12	2.9e-09	-0.94	exon (NM_006084, exon 2 of 9)	exon (NM_006084, exon 2 of 9)	1071	NM_006084	IRF9	IRF-9|ISGF3|ISGF3G|p48
14	97055223	97055357	12	1.21e-07	1	Intergenic	Intergenic	86088	NM_032632	PAPOLA	PAP
14	105260748	105261019	16	4.31e-07	0.92	promoter-TSS (NM_005163)	promoter-TSS (NM_005163)	-946	NM_005163	AKT1	AKT|CWS6|PKB|PKB-ALPHA|PRKBA|RAC|RAC-ALPHA
16	29296506	29296570	4	0.000809	0.88	Intergenic	CpG	-17070	NR_002939	SNX29P2	RUNDC2C
16	90148864	90148997	7	1.02e-06	0.99	Intergenic	Intergenic	-6593	NM_052996	PRDM7	PFM4|ZNF910
17	6558180	6558328	18	2e-08	-2	promoter-TSS (NR_039874)	promoter-TSS (NR_039874)	-514	NR_039874	MIR4520-2	MIR4520B|hsa-mir-4520-2|mir-4520-2
17	6558356	6559084	59	1.9e-18	-1.7	promoter-TSS (NR_039874)	promoter-TSS (NR_039874)	-48	NR_039874	MIR4520-2	MIR4520B|hsa-mir-4520-2|mir-4520-2
17	20744538	20744554	4	1.4e-05	1.1	Intergenic	CpG	-27200	NR_104185	CCDC144NL-AS1	-
17	42432145	42432152	3	0.000919	1.1	exon (NM_198475, exon 8 of 8)	exon (NM_198475, exon 8 of 8)	9086	NM_198475	FAM171A2	-
18	9846400	9846476	3	2.51e-08	-0.99	intron (NM_006868, intron 6 of 6)	intron (NM_006868, intron 6 of 6)	-39285	NM_032243	TXNDC2	SPTRX|SPTRX1
18	72916444	72916490	6	4.6e-07	0.97	intron (NM_175907, intron 1 of 1)	CpG	1001	NM_175907	ZADH2	PRG-3
18	72916498	72916597	8	2.06e-05	0.95	intron (NM_175907, intron 1 of 1)	CpG	920	NM_175907	ZADH2	PRG-3
19	6257859	6257953	10	2.3e-12	-2.1	intron (NM_005934, intron 3 of 11)	L1M4|LINE|L1	22053	NM_005934	MLLT1	ENL|LTG19|YEATS1
19	6258171	6258258	3	1.17e-06	-1.2	intron (NM_005934, intron 3 of 11)	L1M4|LINE|L1	21744	NM_005934	MLLT1	ENL|LTG19|YEATS1
19	10403790	10403909	16	3.08e-09	0.76	exon (NM_003259, exon 6 of 11)	exon (NM_003259, exon 6 of 11)	3195	NM_003259	ICAM5	TLCN|TLN
19	10404981	10405246	22	1.09e-06	0.86	exon (NM_003259, exon 9 of 11)	exon (NM_003259, exon 9 of 11)	4459	NM_003259	ICAM5	TLCN|TLN
19	20389244	20389335	6	1.75e-12	-0.81	Intergenic	HERVK-int|LTR|ERVK	111267	NM_052852	ZNF486	KRBO2
19	23941207	23941872	55	3.02e-14	2.1	intron (NM_138286, intron 1 of 3)	intron (NM_138286, intron 1 of 3)	153	NM_138286	ZNF681	-
19	43709754	43709833	3	2.15e-07	-0.61	5' UTR (NM_213633, exon 1 of 5)	5' UTR (NM_213633, exon 1 of 5)	132	NM_002780	PSG4	PSBG-4|PSBG-9|PSG9
19	44324876	44324904	4	6.86e-08	1.2	promoter-TSS (NM_182573)	promoter-TSS (NM_182573)	-82	NM_182573	LYPD5	PRO4356
19	47471151	47471210	3	8.28e-07	-0.61	intron (NM_004491, intron 2 of 5)	L2c|LINE|L2	49248	NM_004491	ARHGAP35	GRF-1|GRLF1|P190-A|P190A|p190ARhoGAP|p190RhoGAP
19	50193496	50193539	6	1.24e-06	1	promoter-TSS (NM_001136052)	promoter-TSS (NM_001136052)	-847	NM_152359	CPT1C	CATL1|CPT1-B|CPT1P|CPTI-B|CPTIC|SPG73
19	55668766	55668886	6	1.43e-06	1.2	intron (NM_000363, intron 2 of 7)	intron (NM_000363, intron 2 of 7)	274	NM_000363	TNNI3	CMD1FF|CMD2A|CMH7|RCM1|TNNC1|cTnI
20	4642037	4642046	3	1.42e-05	0.66	Intergenic	MER48|LTR|ERV1	-24755	NM_000311	PRNP	ASCR|AltPrP|CD230|CJD|GSS|KURU|PRIP|PrP|PrP27-30|PrP33-35C|PrPc|p27-30
20	62680121	62680135	3	0.000377	1	exon (NM_018419, exon 2 of 2)	exon (NM_018419, exon 2 of 2)	851	NM_018419	SOX18	HLTRS|HLTS
21	46976175	46976277	10	2.7e-07	0.9	Intergenic	CpG	-13841	NM_003056	SLC19A1	CHMD|FOLT|IFC1|REFC|RFC1
21	47560841	47560936	5	6.1e-07	0.74	intron (NM_006657, intron 10 of 14)	intron (NM_006657, intron 10 of 14)	14592	NM_006657	FTCD	LCHC1
22	21025083	21025363	27	6.77e-08	0.7	Intergenic	CpG	-18620	NR_024592	POM121L4P	-
22	49826410	49826660	8	2.01e-08	0.78	intron (NR_110522, intron 1 of 2)	intron (NR_110522, intron 1 of 2)	110579	NR_037440	MIR3667	-
22	49844191	49844837	17	1.26e-09	1.2	intron (NR_110523, intron 1 of 4)	L1MEe|LINE|L1	92600	NR_037440	MIR3667	-
22	49875240	49875708	30	8.09e-14	1.3	intron (NR_110523, intron 1 of 4)	intron (NR_110523, intron 1 of 4)	61640	NR_037440	MIR3667	-
22	49875786	49875840	6	8.08e-07	1.4	intron (NR_110523, intron 1 of 4)	intron (NR_110523, intron 1 of 4)	61301	NR_037440	MIR3667	-
22	49881684	49881768	3	4.02e-06	0.95	intron (NR_110523, intron 1 of 4)	intron (NR_110523, intron 1 of 4)	55388	NR_037440	MIR3667	-
22	49913078	49913236	10	5.94e-09	1.2	intron (NR_110523, intron 1 of 4)	L1ME3D|LINE|L1	23957	NR_037440	MIR3667	-
22	50972619	50972665	7	2e-08	-0.67	Intergenic	LTR13A|LTR|ERVK	-1634	NM_001014440	ODF3B	ODF3L3
